# Supplementary material for: MicroRNAs and their regulatory networks in Chinese Gushi chicken abdominal adipose tissue during postnatal late development
Source: BMC Genomics. 2019 Oct 25;20:778. doi: 10.1186/s12864-019-6094-2 (PMC6815035; doi:10.1186/s12864-019-6094-2)
Supplement: Supplementary file 11 — Additional file 11. The read count and TPM value of miRNAs in each library. [file 12864_2019_6094_MOESM11_ESM.xlsx]

## Sheet: Sheet1
Supplementary file 1 The read count and TPM value of miRNAs in each library
miRNA ID	z06.readcount	z14.readcount	z22.readcount	z30.readcount	z06.tpm	z14.tpm	z22.tpm	z30.tpm
gga-miR-148a-3p	907900	3409664	1862301	1376742	243501	357942	353526	247193
gga-miR-21-5p	225671	667083	359077	568001	60525.6	70029.5	68164.7	101984
gga-miR-126-3p	220382	557280	294649	467468	59107.1	58502.5	55934.1	83933.6
gga-miR-26a-5p	189592	562485	285612	369630	50849.1	59049	54218.6	66366.8
gga-miR-10a-5p	86038	417698	235064	346657	23075.6	43849.4	44622.9	62242.1
gga-let-7f-5p	128691	368651	235315	243585	34515.3	38700.5	44670.5	43735.5
gga-miR-146c-5p	81582	182156	112077	172134	21880.5	19122.5	21275.9	30906.6
gga-miR-99a-5p	63683	313500	150001	162670	17080	32910.8	28475.1	29207.3
gga-let-7g-5p	81330	259289	157291	157508	21812.9	27219.8	29859	28280.5
gga-let-7a-5p	82005	299497	178631	153741	21994	31440.8	33910.1	27604.1
gga-miR-146b-5p	74299	145786	113196	140679	19927.2	15304.4	21488.3	25258.8
gga-miR-100-5p	61594	216954	116799	122640	16519.7	22775.6	22172.3	22019.9
gga-miR-30d	74527	162234	84150	114311	19988.4	17031.1	15974.4	20524.5
gga-miR-30a-5p	81253	146680	105338	111207	21792.3	15398.3	19996.6	19967.1
gga-miR-30c-5p	44943	141470	57099	108852	12053.8	14851.3	10839.3	19544.3
gga-miR-199-3p	73605	195738	97151	92609	19741.1	20548.3	18442.5	16627.9
gga-let-7i	72669	137045	97096	86392	19490	14386.8	18432	15511.6
gga-miR-10b-5p	31931	97448	51967	79013	8563.99	10230	9865.05	14186.7
gga-miR-101-3p	39615	75403	59678	73986	10624.9	7915.71	11328.9	13284.1
gga-miR-199-5p	54734	104520	61863	51802	14679.8	10972.4	11743.6	9301.02
gga-miR-125b-5p	14122	61092	25238	47730	3787.56	6413.36	4791	8569.89
gga-let-7k-5p	19984	54972	45880	45030	5359.77	5770.89	8709.54	8085.11
gga-let-7c-5p	14947	54245	30336	38670	4008.83	5694.57	5758.77	6943.18
gga-miR-92-3p	16691	41154	24275	33014	4476.57	4320.29	4608.2	5927.64
gga-let-7b	20205	65332	40156	32436	5419.04	6858.47	7622.93	5823.86
gga-miR-27b-3p	26312	52561	24897	30188	7056.95	5517.79	4726.27	5420.24
gga-miR-140-3p	12561	34705	22986	26229	3368.9	3643.29	4363.5	4709.4
gga-miR-126-5p	11943	23730	12136	26202	3203.15	2491.15	2303.81	4704.55
gga-miR-146a-5p	11712	30256	17586	21419	3141.19	3176.24	3338.4	3845.77
gga-miR-451	7327	20021	14300	19648	1965.12	2101.78	2714.61	3527.79
gga-miR-103-3p	11727	26626	11719	19090	3145.21	2795.16	2224.65	3427.6
gga-miR-1a-3p	634022	49495	45897	18954	170047	5195.92	8712.76	3403.18
gga-miR-128-3p	8149	27328	11645	12650	2185.59	2868.86	2210.6	2271.3
gga-miR-20a-5p	7375	15805	8240	10791	1978	1659.19	1564.22	1937.52
gga-miR-218-5p	7490	25797	14953	10163	2008.84	2708.14	2838.57	1824.76
gga-miR-30e-3p	5571	13493	8261	10018	1494.16	1416.48	1568.21	1798.73
gga-miR-30e-5p	9848	12428	8222	9692	2641.26	1304.68	1560.81	1740.19
gga-miR-7	4513	15213	7123	8714	1210.4	1597.04	1352.18	1564.59
gga-miR-24-3p	5427	11086	5915	8591	1455.54	1163.79	1122.86	1542.51
gga-miR-22-3p	4319	8847	3628	7284	1158.37	928.747	688.714	1307.84
gga-miR-365-3p	2050	6831	3313	7056	549.816	717.11	628.917	1266.9
gga-miR-30a-3p	3386	9649	5604	6752	908.135	1012.94	1063.82	1212.32
gga-miR-7b	4301	11992	5448	6618	1153.54	1258.9	1034.21	1188.26
gga-miR-16-5p	3952	7604	5005	6155	1059.94	798.258	950.114	1105.13
gga-miR-16c-5p	4180	8153	4379	6081	1121.09	855.892	831.279	1091.84
gga-miR-181a-5p	4915	12953	5594	6070	1318.22	1359.79	1061.93	1089.86
gga-miR-30b-5p	3351	6002	4283	5411	898.748	630.082	813.055	971.542
gga-miR-122-5p	12092	10631	16166	5134	3243.11	1116.03	3068.84	921.807
gga-miR-214	2653	7938	4347	5004	711.542	833.321	825.204	898.465
gga-miR-17-5p	2708	5723	3180	4184	726.293	600.793	603.669	751.235
gga-miR-221-3p	2798	8172	3207	4028	750.432	857.886	608.794	723.225
gga-miR-1559-5p	2158	4454	2836	3639	578.782	467.575	538.366	653.38
gga-miR-125b-3p	1498	4943	2776	3265	401.768	518.91	526.976	586.229
gga-miR-34a-5p	1645	3103	2472	3151	441.194	325.749	469.267	565.76
gga-miR-30c-1-3p	1312	3600	1980	2692	351.882	377.923	375.869	483.347
gga-miR-23b-3p	1417	3698	1938	2320	380.043	388.211	367.896	416.555
gga-miR-30c-2-3p	1143	3396	2732	2150	306.556	356.508	518.624	386.031
gga-miR-142-5p	969	3182	1474	2117	259.889	334.042	279.814	380.106
gga-miR-222a	1316	3823	1356	2079	352.955	401.334	257.413	373.283
gga-miR-9-5p	435	2360	1544	1993	116.668	247.75	293.102	357.842
gga-miR-146b-3p	696	1433	867	1980	186.669	150.435	164.585	355.508
gga-miR-2188-5p	945	1827	1194	1925	253.452	191.796	226.661	345.633
gga-miR-10a-3p	624	2527	1289	1621	167.359	265.281	244.695	291.05
gga-miR-219a	780	1872	1209	1576	209.198	196.52	229.508	282.97
gga-miR-219b	780	1872	1209	1576	209.198	196.52	229.508	282.97
gga-miR-2954	658	1425	823	1484	176.477	149.595	156.233	266.451
gga-miR-365b-5p	388	1245	709	1388	104.063	130.699	134.592	249.215
gga-miR-223	495	944	454	1358	132.76	99.0999	86.1842	243.828
gga-miR-140-5p	895	2218	1360	1324	240.042	232.843	258.173	237.723
gga-miR-32-5p	1069	1748	1030	1206	286.709	183.503	195.528	216.537
gga-miR-200b-3p	392	23410	10113	1189	105.136	2457.55	1919.78	213.484
gga-miR-19b-3p	799	1234	705	1035	214.294	129.544	133.832	185.834
gga-miR-181b-5p	896	1855	869	1033	240.31	194.736	164.965	185.475
gga-miR-221-5p	601	1567	903	1029	161.19	164.502	171.419	184.756
novel_56	1505	2093	1099	969	403.645	219.72	208.626	173.983
gga-miR-155	329	1626	653	968	88.2387	170.695	123.961	173.804
gga-miR-458a-3p	928	1934	1004	961	248.892	203.029	190.592	172.547
gga-miR-142-3p	816	1492	804	960	218.854	156.628	152.626	172.367
gga-miR-458b-5p	928	1932	1003	958	248.892	202.819	190.402	172.008
gga-miR-107-3p	690	1166	672	876	185.06	122.405	127.568	157.285
gga-miR-215-5p	850	121322	1461	815	227.972	12736.2	277.346	146.333
gga-let-7j-3p	221	924	625	767	59.2728	97.0003	118.646	137.714
gga-miR-193b-3p	391	812	487	750	104.867	85.2427	92.4487	134.662
gga-miR-196-5p	178	335	318	684	47.7401	35.1679	60.3669	122.812
gga-miR-20b-5p	724	1175	515	660	194.179	123.35	97.764	118.503
gga-miR-200a-3p	417	24189	15654	573	111.841	2539.33	2971.65	102.882
gga-miR-204	160	851	389	567	42.9125	89.3369	73.845	101.805
gga-miR-133a-3p	28947	1416	1026	531	7763.67	148.65	194.769	95.3407
gga-miR-1b-3p	4121	2506	442	505	1105.26	263.077	83.9062	90.6724
gga-miR-1662	208	719	516	495	55.7862	75.4797	97.9538	88.877
gga-miR-146c-3p	148	607	286	481	39.694	63.7221	54.2922	86.3633
gga-miR-456-3p	259	713	428	477	69.4645	74.8498	81.2485	85.6451
gga-miR-106-5p	427	770	380	436	114.523	80.8336	72.1365	78.2835
gga-miR-181a-3p	307	644	272	433	82.3383	67.6063	51.6346	77.7449
gga-miR-15c-5p	207	470	340	432	55.518	49.34	64.5432	77.5653
gga-miR-184-3p	181	626	504	425	48.5447	65.7167	95.6758	76.3085
gga-miR-1451-5p	312	387	278	406	83.6793	40.6268	52.7736	72.8971
gga-miR-29b-3p	64	360	273	398	17.165	37.7923	51.8244	71.4607
gga-miR-455-5p	331	773	495	384	88.7751	81.1486	93.9673	68.947
gga-miR-29a-3p	141	380	319	359	37.8166	39.8919	60.5567	64.4582
gga-miR-29c-3p	141	380	319	359	37.8166	39.8919	60.5567	64.4582
gga-miR-130b-3p	503	1373	554	354	134.906	144.136	105.167	63.5605
gga-miR-19a-3p	286	529	210	354	76.706	55.5337	39.8649	63.5605
gga-miR-15a	228	416	333	353	61.1503	43.6712	63.2144	63.3809
gga-miR-146a-3p	136	569	255	331	36.4756	59.7329	48.4074	59.4308
gga-miR-1416-5p	210	671	377	327	56.3226	70.4407	71.567	58.7127
gga-miR-1729-5p	458	308	320	327	122.837	32.3334	60.7465	58.7127
gga-miR-455-3p	186	514	312	323	49.8857	53.9591	59.2279	57.9945
gga-let-7a-3p	166	384	188	295	44.5217	40.3118	35.6886	52.9671
gga-miR-3531-5p	87	158	115	270	23.3336	16.5866	21.8308	48.4783
gga-miR-454-3p	424	1346	500	266	113.718	141.301	94.9165	47.7601
gga-miR-1454	258	695	250	264	69.1963	72.9602	47.4582	47.401
gga-miR-99a-3p	226	421	281	252	60.6138	44.196	53.3431	45.2464
gga-miR-187-3p	28	282	97	242	7.50968	29.604	18.4138	43.451
gga-miR-130c-3p	164	435	211	240	43.9853	45.6657	40.0548	43.0919
gga-miR-202-5p	0	3	9	235	0	0.314936	1.7085	42.1941
gga-miR-1684a-3p	82	154	59	220	21.9926	16.1667	11.2001	39.5009
gga-miR-22-5p	156	244	128	208	41.8396	25.6148	24.2986	37.3463
gga-let-7d	90	197	175	203	24.1383	20.6808	33.2208	36.4485
gga-miR-144-5p	94	220	96	201	25.2111	23.0953	18.224	36.0894
gga-miR-1677-3p	142	475	269	195	38.0848	49.8649	51.0651	35.0121
gga-miR-1684b-3p	100	175	133	189	26.8203	18.3713	25.2478	33.9348
gga-miR-1306-3p	111	358	198	184	29.7705	37.5824	37.5869	33.0371
gga-miR-106-3p	172	303	150	177	46.1309	31.8086	28.4749	31.7802
gga-miR-183	97	268	177	174	26.0157	28.1343	33.6004	31.2416
gga-miR-15b-5p	97	176	130	164	26.0157	18.4763	24.6783	29.4461
gga-miR-365-2-5p	65	216	130	157	17.4332	22.6754	24.6783	28.1893
gga-miR-32-3p	65	280	151	148	17.4332	29.394	28.6648	26.5733
gga-miR-460a-5p	84	179	103	122	22.529	18.7912	19.5528	21.905
gga-miR-10b-3p	68	163	74	112	18.2378	17.1115	14.0476	20.1095
gga-miR-18a-5p	121	134	87	109	32.4525	14.0672	16.5155	19.5709
gga-miR-203a	101	646	273	106	27.0885	67.8163	51.8244	19.0322
gga-miR-34b-5p	26	24393	15069	102	6.97327	2560.75	2860.59	18.314
gga-miR-1744-3p	65	5	18	102	17.4332	0.524894	3.41699	18.314
gga-miR-3525	34	96	54	95	9.1189	10.078	10.251	17.0572
gga-miR-2131-3p	42	102	63	93	11.2645	10.7078	11.9595	16.6981
gga-miR-26a-3p	45	100	68	90	12.0691	10.4979	12.9086	16.1594
novel_96	48	91	82	88	12.8737	9.55306	15.5663	15.8003
gga-miR-147	31	190	33	85	8.31429	19.946	6.26449	15.2617
gga-miR-194	112	11997	135	84	30.0387	1259.43	25.6275	15.0821
gga-miR-499-5p	69531	262	796	79	18648.4	27.5044	151.107	14.1844
gga-miR-1781-3p	53	108	71	79	14.2148	11.3377	13.4781	14.1844
gga-miR-1805-3p	46	171	103	78	12.3373	17.9514	19.5528	14.0049
gga-miR-1306-5p	27	76	35	76	7.24148	7.97838	6.64415	13.6458
gga-miR-205a	34	182	40	75	9.1189	19.1061	7.59332	13.4662
novel_101	23	117	74	74	6.16867	12.2825	14.0476	13.2867
gga-miR-1329-5p	31	41	44	73	8.31429	4.30413	8.35265	13.1071
gga-miR-3535	74	51	52	72	19.847	5.35392	9.87131	12.9276
gga-miR-2131-5p	47	78	33	70	12.6055	8.18834	6.26449	12.5685
gga-miR-1729-3p	32	73	38	69	8.58249	7.66345	7.21365	12.3889
gga-miR-128-1-5p	33	62	42	65	8.85069	6.50868	7.97298	11.6707
gga-miR-133c-3p	3918	195	136	59	1050.82	20.4709	25.8173	10.5934
gga-miR-1786	20	65	36	57	5.36406	6.82362	6.83399	10.2343
gga-miR-31-5p	14	181	103	55	3.75484	19.0012	19.5528	9.87522
gga-miR-1769-3p	40	126	121	54	10.7281	13.2273	22.9698	9.69567
gga-miR-3523	83	85	45	51	22.2608	8.92319	8.54248	9.15702
gga-miR-27b-5p	34	66	31	49	9.1189	6.9286	5.88482	8.79792
gga-miR-148a-5p	71	86	52	46	19.0424	9.02817	9.87131	8.25927
gga-miR-138-2-3p	6	14	11	44	1.60922	1.4697	2.08816	7.90017
gga-let-7f-3p	9	37	29	43	2.41383	3.88421	5.50516	7.72062
gga-miR-429-3p	33	1191	839	42	8.85069	125.03	159.27	7.54107
gga-miR-460b-5p	19	114	127	41	5.09585	11.9676	24.1088	7.36153
gga-miR-6606-5p	29	63	61	41	7.77788	6.61366	11.5798	7.36153
gga-miR-1782	16	43	24	41	4.29125	4.51409	4.55599	7.36153
gga-miR-34c-5p	19	12442	7336	40	5.09585	1306.15	1392.61	7.18198
gga-miR-301b-5p	29	41	27	40	7.77788	4.30413	5.12549	7.18198
gga-miR-206	2272	24	23	39	609.357	2.51949	4.36616	7.00243
gga-miR-3529	26	60	18	39	6.97327	6.29872	3.41699	7.00243
gga-let-7c-3p	21	69	28	38	5.63226	7.24353	5.31532	6.82288
gga-miR-301b-3p	18	32	11	36	4.82765	3.35932	2.08816	6.46378
gga-miR-196-1-3p	5	7	11	36	1.34101	0.734851	2.08816	6.46378
gga-miR-190a-5p	45	45	28	35	12.0691	4.72404	5.31532	6.28423
novel_297	18	45	9	35	4.82765	4.72404	1.7085	6.28423
gga-miR-3538	64	58	39	34	17.165	6.08877	7.40349	6.10468
gga-miR-3539	16	36	14	34	4.29125	3.77923	2.65766	6.10468
gga-miR-21-3p	15	38	27	33	4.02304	3.98919	5.12549	5.92513
gga-miR-3524a	17	43	24	31	4.55945	4.51409	4.55599	5.56603
gga-let-7a-2-3p	20	55	26	30	5.36406	5.77383	4.93566	5.38648
gga-miR-130b-5p	45	153	42	29	12.0691	16.0617	7.97298	5.20693
gga-miR-144-3p	31	41	24	29	8.31429	4.30413	4.55599	5.20693
gga-miR-222b-5p	8	50	11	29	2.14562	5.24894	2.08816	5.20693
gga-miR-6660-3p	30	40	31	28	8.04609	4.19915	5.88482	5.02738
gga-miR-181b-1-3p	27	40	23	28	7.24148	4.19915	4.36616	5.02738
gga-miR-3531-3p	13	23	18	28	3.48664	2.41451	3.41699	5.02738
gga-miR-1747-5p	13	24	16	28	3.48664	2.51949	3.03733	5.02738
gga-miR-375	114	1715	630	25	30.5751	180.039	119.595	4.48873
gga-miR-222b-3p	9	43	11	25	2.41383	4.51409	2.08816	4.48873
gga-miR-153-3p	33	59	42	22	8.85069	6.19375	7.97298	3.95009
gga-miR-135a-5p	27	72	35	22	7.24148	7.55847	6.64415	3.95009
gga-miR-137-3p	6	33	7	22	1.60922	3.4643	1.32883	3.95009
gga-miR-200a-5p	13	769	337	21	3.48664	80.7286	63.9737	3.77054
gga-miR-6615-5p	20	45	23	20	5.36406	4.72404	4.36616	3.59099
gga-miR-29a-5p	10	25	17	20	2.68203	2.62447	3.22716	3.59099
novel_268	7	21	14	20	1.87742	2.20455	2.65766	3.59099
gga-miR-16-2-3p	13	28	17	18	3.48664	2.9394	3.22716	3.23189
gga-miR-6631-5p	8	11	11	18	2.14562	1.15477	2.08816	3.23189
gga-miR-193a-3p	9	12	7	18	2.41383	1.25974	1.32883	3.23189
gga-miR-133a-5p	1115	29	30	17	299.046	3.04438	5.69499	3.05234
gga-miR-1560-3p	6	25	22	17	1.60922	2.62447	4.17633	3.05234
gga-miR-1434	43	70	57	16	11.5327	7.34851	10.8205	2.87279
gga-miR-122-3p	64	38	52	16	17.165	3.98919	9.87131	2.87279
gga-miR-133b	1181	35	30	16	316.748	3.67426	5.69499	2.87279
gga-miR-130a-3p	44	85	35	14	11.8009	8.92319	6.64415	2.51369
gga-miR-24-5p	11	20	11	14	2.95023	2.09957	2.08816	2.51369
gga-miR-1604	7	21	8	14	1.87742	2.20455	1.51866	2.51369
gga-miR-34b-3p	6	3986	1476	13	1.60922	418.445	280.193	2.33414
gga-miR-34a-3p	11	18	14	13	2.95023	1.88962	2.65766	2.33414
gga-miR-101-2-5p	6	14	10	13	1.60922	1.4697	1.89833	2.33414
gga-miR-29b-1-5p	5	10	10	13	1.34101	1.04979	1.89833	2.33414
gga-miR-124c-3p	4	10	8	13	1.07281	1.04979	1.51866	2.33414
gga-miR-6645-5p	3	3	3	13	0.804609	0.314936	0.569499	2.33414
gga-miR-365-1-5p	12	25	16	12	3.21843	2.62447	3.03733	2.15459
gga-miR-3532-3p	9	17	8	12	2.41383	1.78464	1.51866	2.15459
gga-miR-1635	5	2	3	12	1.34101	0.209957	0.569499	2.15459
gga-miR-489-3p	25	14	1	12	6.70507	1.4697	0.189833	2.15459
gga-miR-17-3p	16	24	17	11	4.29125	2.51949	3.22716	1.97504
novel_172	1	9	13	11	0.268203	0.944809	2.46783	1.97504
gga-miR-1563	13	23	3	11	3.48664	2.41451	0.569499	1.97504
gga-miR-1456-5p	3	4	3	11	0.804609	0.419915	0.569499	1.97504
gga-miR-16-1-3p	12	14	13	10	3.21843	1.4697	2.46783	1.79549
gga-miR-190a-3p	2	12	13	10	0.536406	1.25974	2.46783	1.79549
gga-miR-6582-3p	7	21	5	10	1.87742	2.20455	0.949165	1.79549
gga-miR-3533	7	15	3	10	1.87742	1.57468	0.569499	1.79549
gga-miR-3607-5p	5	7	2	10	1.34101	0.734851	0.379666	1.79549
gga-miR-30b-3p	6	15	13	9	1.60922	1.57468	2.46783	1.61594
gga-miR-18a-3p	3	13	8	9	0.804609	1.36472	1.51866	1.61594
gga-let-7g-3p	7	10	8	9	1.87742	1.04979	1.51866	1.61594
gga-miR-3536	20	22	7	9	5.36406	2.30953	1.32883	1.61594
gga-miR-15b-3p	16	8	6	9	4.29125	0.83983	1.139	1.61594
novel_122	11	7	5	9	2.95023	0.734851	0.949165	1.61594
gga-miR-6544-5p	3	8	2	9	0.804609	0.83983	0.379666	1.61594
gga-miR-217-5p	10	267	50	8	2.68203	28.0293	9.49165	1.4364
gga-miR-1451-3p	18	12	12	8	4.82765	1.25974	2.278	1.4364
novel_205	6	13	8	8	1.60922	1.36472	1.51866	1.4364
gga-miR-6590-3p	3	13	3	8	0.804609	1.36472	0.569499	1.4364
gga-miR-1731-5p	6	40	28	7	1.60922	4.19915	5.31532	1.25685
gga-miR-124a-3p	3	10	17	7	0.804609	1.04979	3.22716	1.25685
gga-miR-6648-3p	1	14	7	7	0.268203	1.4697	1.32883	1.25685
gga-miR-1663-3p	1	15	6	7	0.268203	1.57468	1.139	1.25685
novel_128	6	8	4	7	1.60922	0.83983	0.759332	1.25685
gga-miR-6550-3p	5	5	3	7	1.34101	0.524894	0.569499	1.25685
gga-miR-9-3p	1	3	2	7	0.268203	0.314936	0.379666	1.25685
gga-miR-7451-3p	1	0	1	7	0.268203	0	0.189833	1.25685
gga-miR-202-3p	0	0	0	7	0	0	0	1.25685
gga-miR-34c-3p	2	1426	518	6	0.536406	149.7	98.3335	1.0773
gga-miR-200b-5p	5	179	140	6	1.34101	18.7912	26.5766	1.0773
gga-miR-33-5p	11	5	7	6	2.95023	0.524894	1.32883	1.0773
gga-miR-20b-3p	4	7	5	6	1.07281	0.734851	0.949165	1.0773
gga-miR-1569	5	5	5	6	1.34101	0.524894	0.949165	1.0773
gga-miR-181b-2-3p	5	2	4	6	1.34101	0.209957	0.759332	1.0773
novel_169	2	2	2	6	0.536406	0.209957	0.379666	1.0773
gga-miR-460b-3p	1	21	13	5	0.268203	2.20455	2.46783	0.897747
gga-miR-1707	5	10	7	5	1.34101	1.04979	1.32883	0.897747
gga-miR-7465-3p	5	12	6	5	1.34101	1.25974	1.139	0.897747
gga-miR-130c-5p	5	10	6	5	1.34101	1.04979	1.139	0.897747
gga-miR-187-5p	1	8	5	5	0.268203	0.83983	0.949165	0.897747
gga-miR-383-5p	7	3	4	5	1.87742	0.314936	0.759332	0.897747
gga-miR-490-3p	4	20	3	5	1.07281	2.09957	0.569499	0.897747
gga-miR-6582-5p	3	24	2	5	0.804609	2.51949	0.379666	0.897747
gga-miR-6557-3p	4	6	1	5	1.07281	0.629872	0.189833	0.897747
novel_144	0	5	1	5	0	0.524894	0.189833	0.897747
gga-miR-1703-5p	1	2	1	5	0.268203	0.209957	0.189833	0.897747
gga-miR-6604-5p	1	3	0	5	0.268203	0.314936	0	0.897747
novel_212	22	20	23	4	5.90046	2.09957	4.36616	0.718198
gga-miR-33-3p	7	15	12	4	1.87742	1.57468	2.278	0.718198
gga-miR-1805-5p	7	11	11	4	1.87742	1.15477	2.08816	0.718198
gga-miR-1684a-5p	2	0	7	4	0.536406	0	1.32883	0.718198
gga-miR-29c-5p	0	9	5	4	0	0.944809	0.949165	0.718198
gga-miR-29b-2-5p	1	9	4	4	0.268203	0.944809	0.759332	0.718198
gga-miR-460a-3p	10	6	4	4	2.68203	0.629872	0.759332	0.718198
gga-miR-1737	9	17	3	4	2.41383	1.78464	0.569499	0.718198
gga-miR-1736-3p	5	6	3	4	1.34101	0.629872	0.569499	0.718198
gga-miR-138-5p	1	4	3	4	0.268203	0.419915	0.569499	0.718198
gga-miR-1559-3p	6	3	3	4	1.60922	0.314936	0.569499	0.718198
gga-miR-1655-5p	6	9	2	4	1.60922	0.944809	0.379666	0.718198
gga-miR-138-1-3p	2	4	2	4	0.536406	0.419915	0.379666	0.718198
gga-miR-1618-3p	4	3	1	4	1.07281	0.314936	0.189833	0.718198
gga-miR-1727	3	3	1	4	0.804609	0.314936	0.189833	0.718198
gga-miR-6586-5p	0	0	1	4	0	0	0.189833	0.718198
novel_269	2	19	0	4	0.536406	1.9946	0	0.718198
novel_220	1	4	0	4	0.268203	0.419915	0	0.718198
gga-miR-1618-5p	0	0	0	4	0	0	0	0.718198
gga-miR-124c-5p	3	9	15	3	0.804609	0.944809	2.84749	0.538648
gga-miR-216b	11	48	9	3	2.95023	5.03898	1.7085	0.538648
gga-miR-1329-3p	4	4	8	3	1.07281	0.419915	1.51866	0.538648
gga-miR-101-1-5p	1	7	7	3	0.268203	0.734851	1.32883	0.538648
gga-miR-1769-5p	2	5	7	3	0.536406	0.524894	1.32883	0.538648
gga-miR-6615-3p	5	11	6	3	1.34101	1.15477	1.139	0.538648
gga-miR-1677-5p	3	13	4	3	0.804609	1.36472	0.759332	0.538648
gga-miR-1651-3p	8	7	4	3	2.14562	0.734851	0.759332	0.538648
novel_170	4	4	4	3	1.07281	0.419915	0.759332	0.538648
gga-miR-2188-3p	2	4	4	3	0.536406	0.419915	0.759332	0.538648
gga-miR-23b-5p	0	3	2	3	0	0.314936	0.379666	0.538648
gga-miR-100-3p	2	2	1	3	0.536406	0.209957	0.189833	0.538648
gga-miR-19b-5p	2	2	1	3	0.536406	0.209957	0.189833	0.538648
gga-miR-1685-3p	3	1	1	3	0.804609	0.104979	0.189833	0.538648
gga-miR-1708	1	1	1	3	0.268203	0.104979	0.189833	0.538648
gga-miR-1716	4	3	0	3	1.07281	0.314936	0	0.538648
gga-miR-6557-5p	0	1	0	3	0	0.104979	0	0.538648
gga-miR-1631	0	0	0	3	0	0	0	0.538648
novel_262	0	0	0	3	0	0	0	0.538648
gga-miR-1734	2	1	7	2	0.536406	0.104979	1.32883	0.359099
gga-miR-1781-5p	6	7	5	2	1.60922	0.734851	0.949165	0.359099
gga-miR-15c-3p	9	7	4	2	2.41383	0.734851	0.759332	0.359099
gga-miR-301a-5p	4	5	4	2	1.07281	0.524894	0.759332	0.359099
gga-miR-6544-3p	3	9	3	2	0.804609	0.944809	0.569499	0.359099
gga-miR-1620	0	5	3	2	0	0.524894	0.569499	0.359099
gga-miR-1779	1	3	3	2	0.268203	0.314936	0.569499	0.359099
gga-miR-6542-3p	1	8	2	2	0.268203	0.83983	0.379666	0.359099
gga-miR-1728-3p	2	3	2	2	0.536406	0.314936	0.379666	0.359099
novel_251	1	3	2	2	0.268203	0.314936	0.379666	0.359099
gga-miR-1666	2	2	2	2	0.536406	0.209957	0.379666	0.359099
gga-miR-7442-5p	1	2	2	2	0.268203	0.209957	0.379666	0.359099
novel_184	1	1	2	2	0.268203	0.104979	0.379666	0.359099
gga-miR-103-2-5p	1	0	2	2	0.268203	0	0.379666	0.359099
gga-miR-1754-5p	2	8	1	2	0.536406	0.83983	0.189833	0.359099
novel_202	1	5	1	2	0.268203	0.524894	0.189833	0.359099
gga-miR-130a-5p	5	3	1	2	1.34101	0.314936	0.189833	0.359099
novel_237	1	2	1	2	0.268203	0.209957	0.189833	0.359099
gga-miR-2130	0	1	1	2	0	0.104979	0.189833	0.359099
novel_155	0	0	1	2	0	0	0.189833	0.359099
gga-miR-3607-3p	1	5	0	2	0.268203	0.524894	0	0.359099
gga-miR-6701-3p	3	4	0	2	0.804609	0.419915	0	0.359099
gga-miR-7472-5p	4	2	0	2	1.07281	0.209957	0	0.359099
gga-miR-1792	2	2	0	2	0.536406	0.209957	0	0.359099
novel_178	0	2	0	2	0	0.209957	0	0.359099
novel_157	1	1	0	2	0.268203	0.104979	0	0.359099
gga-miR-1656	0	1	0	2	0	0.104979	0	0.359099
gga-miR-6566-5p	0	1	0	2	0	0.104979	0	0.359099
gga-miR-1a-2-5p	5	0	0	2	1.34101	0	0	0.359099
gga-miR-6608-3p	2	0	0	2	0.536406	0	0	0.359099
novel_189	2	0	0	2	0.536406	0	0	0.359099
gga-miR-2129	1	0	0	2	0.268203	0	0	0.359099
gga-miR-3530-5p	1	0	0	2	0.268203	0	0	0.359099
gga-miR-3064-3p	0	0	0	2	0	0	0	0.359099
gga-miR-6568-3p	0	0	0	2	0	0	0	0.359099
gga-miR-6708-5p	0	0	0	2	0	0	0	0.359099
novel_336	0	0	0	2	0	0	0	0.359099
novel_260	0	3	5	1	0	0.314936	0.949165	0.179549
gga-miR-18b-5p	12	8	4	1	3.21843	0.83983	0.759332	0.179549
gga-miR-1641	1	5	2	1	0.268203	0.524894	0.379666	0.179549
gga-miR-1628	1	1	2	1	0.268203	0.104979	0.379666	0.179549
gga-miR-6594-5p	1	1	2	1	0.268203	0.104979	0.379666	0.179549
gga-miR-6549-5p	0	1	2	1	0	0.104979	0.379666	0.179549
gga-miR-135a-3-3p	0	0	2	1	0	0	0.379666	0.179549
gga-miR-135a-2-3p	0	5	1	1	0	0.524894	0.189833	0.179549
gga-miR-3540	5	4	1	1	1.34101	0.419915	0.189833	0.179549
novel_308	2	4	1	1	0.536406	0.419915	0.189833	0.179549
novel_207	0	4	1	1	0	0.419915	0.189833	0.179549
gga-miR-6575-5p	1	3	1	1	0.268203	0.314936	0.189833	0.179549
gga-miR-1590	2	2	1	1	0.536406	0.209957	0.189833	0.179549
gga-miR-1467-5p	1	2	1	1	0.268203	0.209957	0.189833	0.179549
gga-miR-193b-5p	1	2	1	1	0.268203	0.209957	0.189833	0.179549
gga-miR-551-3p	0	2	1	1	0	0.209957	0.189833	0.179549
gga-miR-1626-5p	1	1	1	1	0.268203	0.104979	0.189833	0.179549
gga-miR-124a-5p	0	1	1	1	0	0.104979	0.189833	0.179549
gga-miR-6599-3p	0	1	1	1	0	0.104979	0.189833	0.179549
gga-miR-6655-5p	0	1	1	1	0	0.104979	0.189833	0.179549
gga-miR-6663-5p	0	1	1	1	0	0.104979	0.189833	0.179549
gga-miR-1453	3	0	1	1	0.804609	0	0.189833	0.179549
gga-miR-1602	3	0	1	1	0.804609	0	0.189833	0.179549
gga-miR-1808	3	0	1	1	0.804609	0	0.189833	0.179549
gga-miR-1687-3p	0	0	1	1	0	0	0.189833	0.179549
gga-miR-6651-5p	1	8	0	1	0.268203	0.83983	0	0.179549
gga-miR-3064-5p	2	3	0	1	0.536406	0.314936	0	0.179549
gga-miR-490-5p	1	3	0	1	0.268203	0.314936	0	0.179549
novel_154	1	3	0	1	0.268203	0.314936	0	0.179549
novel_198	0	3	0	1	0	0.314936	0	0.179549
gga-miR-6643-5p	1	2	0	1	0.268203	0.209957	0	0.179549
novel_340	1	2	0	1	0.268203	0.209957	0	0.179549
gga-miR-3528	6	1	0	1	1.60922	0.104979	0	0.179549
gga-miR-6609-3p	2	1	0	1	0.536406	0.104979	0	0.179549
gga-miR-1668-3p	1	1	0	1	0.268203	0.104979	0	0.179549
gga-miR-1784-5p	1	1	0	1	0.268203	0.104979	0	0.179549
gga-miR-6548-5p	1	1	0	1	0.268203	0.104979	0	0.179549
gga-miR-1467-3p	0	1	0	1	0	0.104979	0	0.179549
gga-miR-1711	0	1	0	1	0	0.104979	0	0.179549
gga-miR-1772-5p	0	1	0	1	0	0.104979	0	0.179549
gga-miR-551-5p	0	1	0	1	0	0.104979	0	0.179549
novel_182	2	0	0	1	0.536406	0	0	0.179549
gga-miR-1603	1	0	0	1	0.268203	0	0	0.179549
gga-miR-1647	1	0	0	1	0.268203	0	0	0.179549
gga-miR-1654	1	0	0	1	0.268203	0	0	0.179549
gga-miR-1696	1	0	0	1	0.268203	0	0	0.179549
gga-miR-137-5p	0	0	0	1	0	0	0	0.179549
gga-miR-1457	0	0	0	1	0	0	0	0.179549
gga-miR-1460	0	0	0	1	0	0	0	0.179549
gga-miR-1466	0	0	0	1	0	0	0	0.179549
gga-miR-1552-3p	0	0	0	1	0	0	0	0.179549
gga-miR-1571	0	0	0	1	0	0	0	0.179549
gga-miR-1596-5p	0	0	0	1	0	0	0	0.179549
gga-miR-1626-3p	0	0	0	1	0	0	0	0.179549
gga-miR-1646	0	0	0	1	0	0	0	0.179549
gga-miR-1685-5p	0	0	0	1	0	0	0	0.179549
gga-miR-1730-5p	0	0	0	1	0	0	0	0.179549
gga-miR-1736-5p	0	0	0	1	0	0	0	0.179549
gga-miR-1758	0	0	0	1	0	0	0	0.179549
gga-miR-2127	0	0	0	1	0	0	0	0.179549
gga-miR-31-3p	0	0	0	1	0	0	0	0.179549
gga-miR-3537	0	0	0	1	0	0	0	0.179549
gga-miR-6546-5p	0	0	0	1	0	0	0	0.179549
gga-miR-6556-5p	0	0	0	1	0	0	0	0.179549
gga-miR-6560-5p	0	0	0	1	0	0	0	0.179549
gga-miR-6623-3p	0	0	0	1	0	0	0	0.179549
gga-miR-6656-5p	0	0	0	1	0	0	0	0.179549
gga-miR-6687-3p	0	0	0	1	0	0	0	0.179549
gga-miR-7460-3p	0	0	0	1	0	0	0	0.179549
gga-miR-7467-3p	0	0	0	1	0	0	0	0.179549
novel_164	0	0	0	1	0	0	0	0.179549
gga-miR-449a	1	495	213	0	0.268203	51.9645	40.4344	0
gga-miR-205b	18	16	24	0	4.82765	1.67966	4.55599	0
gga-miR-6552-3p	0	4	15	0	0	0.419915	2.84749	0
gga-miR-1682	6	5	6	0	1.60922	0.524894	1.139	0
gga-miR-449b-5p	0	22	5	0	0	2.30953	0.949165	0
gga-miR-1709	0	1	5	0	0	0.104979	0.949165	0
gga-miR-6516-3p	11	16	4	0	2.95023	1.67966	0.759332	0
gga-miR-92-5p	4	5	4	0	1.07281	0.524894	0.759332	0
gga-miR-449c-5p	0	8	3	0	0	0.83983	0.569499	0
gga-miR-128-2-5p	3	2	3	0	0.804609	0.209957	0.569499	0
gga-miR-1625-5p	1	1	3	0	0.268203	0.104979	0.569499	0
gga-miR-1664-3p	1	1	3	0	0.268203	0.104979	0.569499	0
gga-miR-429-5p	0	1	3	0	0	0.104979	0.569499	0
novel_206	1	2	2	0	0.268203	0.209957	0.379666	0
gga-miR-1798-5p	0	0	2	0	0	0	0.379666	0
gga-miR-449c-3p	0	28	1	0	0	2.9394	0.189833	0
gga-miR-6699-5p	0	5	1	0	0	0.524894	0.189833	0
novel_293	3	4	1	0	0.804609	0.419915	0.189833	0
gga-miR-20a-3p	1	4	1	0	0.268203	0.419915	0.189833	0
gga-miR-6516-5p	1	4	1	0	0.268203	0.419915	0.189833	0
gga-miR-1663-5p	2	3	1	0	0.536406	0.314936	0.189833	0
gga-miR-6670-5p	2	2	1	0	0.536406	0.209957	0.189833	0
gga-miR-6565-3p	1	2	1	0	0.268203	0.209957	0.189833	0
novel_160	1	2	1	0	0.268203	0.209957	0.189833	0
gga-miR-153-5p	0	2	1	0	0	0.209957	0.189833	0
novel_177	0	2	1	0	0	0.209957	0.189833	0
gga-miR-1764-3p	4	1	1	0	1.07281	0.104979	0.189833	0
gga-miR-1798-3p	3	1	1	0	0.804609	0.104979	0.189833	0
gga-miR-6685-3p	0	1	1	0	0	0.104979	0.189833	0
gga-miR-7473-3p	0	1	1	0	0	0.104979	0.189833	0
novel_277	4	0	1	0	1.07281	0	0.189833	0
gga-miR-1712-3p	2	0	1	0	0.536406	0	0.189833	0
gga-miR-1783	1	0	1	0	0.268203	0	0.189833	0
gga-miR-3594-3p	1	0	1	0	0.268203	0	0.189833	0
gga-miR-6668-3p	1	0	1	0	0.268203	0	0.189833	0
novel_337	1	0	1	0	0.268203	0	0.189833	0
gga-miR-103-1-5p	0	0	1	0	0	0	0.189833	0
gga-miR-107-5p	0	0	1	0	0	0	0.189833	0
gga-miR-1416-3p	0	0	1	0	0	0	0.189833	0
gga-miR-1452	0	0	1	0	0	0	0.189833	0
gga-miR-1456-3p	0	0	1	0	0	0	0.189833	0
gga-miR-1573	0	0	1	0	0	0	0.189833	0
gga-miR-1583	0	0	1	0	0	0	0.189833	0
gga-miR-16c-3p	0	0	1	0	0	0	0.189833	0
gga-miR-1726	0	0	1	0	0	0	0.189833	0
gga-miR-1771	0	0	1	0	0	0	0.189833	0
gga-miR-1790	0	0	1	0	0	0	0.189833	0
gga-miR-184-5p	0	0	1	0	0	0	0.189833	0
gga-miR-6546-3p	0	0	1	0	0	0	0.189833	0
gga-miR-6674-3p	0	0	1	0	0	0	0.189833	0
gga-miR-6706-5p	0	0	1	0	0	0	0.189833	0
gga-miR-7449-3p	0	0	1	0	0	0	0.189833	0
gga-miR-7474-5p	0	0	1	0	0	0	0.189833	0
gga-miR-215-3p	1	55	0	0	0.268203	5.77383	0	0
gga-miR-1551-5p	17	12	0	0	4.55945	1.25974	0	0
gga-miR-6649-5p	3	5	0	0	0.804609	0.524894	0	0
gga-miR-1597-3p	1	5	0	0	0.268203	0.524894	0	0
novel_252	0	4	0	0	0	0.419915	0	0
gga-miR-6548-3p	1	3	0	0	0.268203	0.314936	0	0
gga-miR-1720-5p	0	3	0	0	0	0.314936	0	0
gga-miR-216c	0	3	0	0	0	0.314936	0	0
gga-miR-6710-3p	0	3	0	0	0	0.314936	0	0
gga-miR-301a-3p	6	2	0	0	1.60922	0.209957	0	0
gga-miR-18b-3p	1	2	0	0	0.268203	0.209957	0	0
gga-miR-1b-5p	1	2	0	0	0.268203	0.209957	0	0
gga-miR-217-3p	1	2	0	0	0.268203	0.209957	0	0
gga-miR-1651-5p	0	2	0	0	0	0.209957	0	0
gga-miR-1723	0	2	0	0	0	0.209957	0	0
gga-miR-1740-5p	0	2	0	0	0	0.209957	0	0
gga-miR-216a	0	2	0	0	0	0.209957	0	0
gga-miR-6709-5p	0	2	0	0	0	0.209957	0	0
novel_146	0	2	0	0	0	0.209957	0	0
novel_270	0	2	0	0	0	0.209957	0	0
gga-miR-6555-5p	2	1	0	0	0.536406	0.104979	0	0
gga-miR-1744-5p	1	1	0	0	0.268203	0.104979	0	0
gga-miR-3526	1	1	0	0	0.268203	0.104979	0	0
gga-miR-6583-5p	1	1	0	0	0.268203	0.104979	0	0
gga-miR-6669-3p	1	1	0	0	0.268203	0.104979	0	0
gga-miR-7441-3p	1	1	0	0	0.268203	0.104979	0	0
gga-miR-135a-1-3p	0	1	0	0	0	0.104979	0	0
gga-miR-1458	0	1	0	0	0	0.104979	0	0
gga-miR-1555-3p	0	1	0	0	0	0.104979	0	0
gga-miR-1575	0	1	0	0	0	0.104979	0	0
gga-miR-1579	0	1	0	0	0	0.104979	0	0
gga-miR-1585	0	1	0	0	0	0.104979	0	0
gga-miR-1595-5p	0	1	0	0	0	0.104979	0	0
gga-miR-1623	0	1	0	0	0	0.104979	0	0
gga-miR-1674	0	1	0	0	0	0.104979	0	0
gga-miR-1675	0	1	0	0	0	0.104979	0	0
gga-miR-1697	0	1	0	0	0	0.104979	0	0
gga-miR-1715-5p	0	1	0	0	0	0.104979	0	0
gga-miR-1724	0	1	0	0	0	0.104979	0	0
gga-miR-1751-5p	0	1	0	0	0	0.104979	0	0
gga-miR-1764-5p	0	1	0	0	0	0.104979	0	0
gga-miR-1774	0	1	0	0	0	0.104979	0	0
gga-miR-1776	0	1	0	0	0	0.104979	0	0
gga-miR-1788-5p	0	1	0	0	0	0.104979	0	0
gga-miR-1803	0	1	0	0	0	0.104979	0	0
gga-miR-199b	0	1	0	0	0	0.104979	0	0
gga-miR-383-3p	0	1	0	0	0	0.104979	0	0
gga-miR-6552-5p	0	1	0	0	0	0.104979	0	0
gga-miR-6555-3p	0	1	0	0	0	0.104979	0	0
gga-miR-6573-5p	0	1	0	0	0	0.104979	0	0
gga-miR-6576-5p	0	1	0	0	0	0.104979	0	0
gga-miR-6592-3p	0	1	0	0	0	0.104979	0	0
gga-miR-6611-5p	0	1	0	0	0	0.104979	0	0
gga-miR-6648-5p	0	1	0	0	0	0.104979	0	0
gga-miR-6662-3p	0	1	0	0	0	0.104979	0	0
gga-miR-6665-5p	0	1	0	0	0	0.104979	0	0
gga-miR-6675-5p	0	1	0	0	0	0.104979	0	0
gga-miR-7438-5p	0	1	0	0	0	0.104979	0	0
gga-miR-7441-5p	0	1	0	0	0	0.104979	0	0
gga-miR-7442-3p	0	1	0	0	0	0.104979	0	0
gga-miR-7447-5p	0	1	0	0	0	0.104979	0	0
gga-miR-7463-3p	0	1	0	0	0	0.104979	0	0
gga-miR-7473-5p	0	1	0	0	0	0.104979	0	0
novel_134	0	1	0	0	0	0.104979	0	0
novel_183	0	1	0	0	0	0.104979	0	0
novel_195	0	1	0	0	0	0.104979	0	0
novel_215	0	1	0	0	0	0.104979	0	0
novel_298	0	1	0	0	0	0.104979	0	0
novel_330	0	1	0	0	0	0.104979	0	0
gga-miR-499-3p	100	0	0	0	26.8203	0	0	0
gga-miR-1a-1-5p	7	0	0	0	1.87742	0	0	0
gga-miR-1c	6	0	0	0	1.60922	0	0	0
gga-miR-1551-3p	5	0	0	0	1.34101	0	0	0
gga-miR-1679	2	0	0	0	0.536406	0	0	0
gga-miR-3530-3p	2	0	0	0	0.536406	0	0	0
novel_166	2	0	0	0	0.536406	0	0	0
novel_232	2	0	0	0	0.536406	0	0	0
novel_320	2	0	0	0	0.536406	0	0	0
novel_322	2	0	0	0	0.536406	0	0	0
gga-miR-1553-3p	1	0	0	0	0.268203	0	0	0
gga-miR-1608	1	0	0	0	0.268203	0	0	0
gga-miR-1689-5p	1	0	0	0	0.268203	0	0	0
gga-miR-1698	1	0	0	0	0.268203	0	0	0
gga-miR-1710	1	0	0	0	0.268203	0	0	0
gga-miR-1756a	1	0	0	0	0.268203	0	0	0
gga-miR-19a-5p	1	0	0	0	0.268203	0	0	0
gga-miR-458a-5p	1	0	0	0	0.268203	0	0	0
gga-miR-458b-3p	1	0	0	0	0.268203	0	0	0
gga-miR-489-5p	1	0	0	0	0.268203	0	0	0
gga-miR-6558-5p	1	0	0	0	0.268203	0	0	0
gga-miR-6681-5p	1	0	0	0	0.268203	0	0	0
gga-miR-6685-5p	1	0	0	0	0.268203	0	0	0
gga-miR-6694-3p	1	0	0	0	0.268203	0	0	0
gga-miR-6698-3p	1	0	0	0	0.268203	0	0	0
gga-miR-7447-3p	1	0	0	0	0.268203	0	0	0
gga-miR-7449-5p	1	0	0	0	0.268203	0	0	0
gga-miR-7457-5p	1	0	0	0	0.268203	0	0	0
novel_317	1	0	0	0	0.268203	0	0	0
