# Supplementary material for: MicroRNAs and their regulatory networks in Chinese Gushi chicken abdominal adipose tissue during postnatal late development
Source: BMC Genomics. 2019 Oct 25;20:778. doi: 10.1186/s12864-019-6094-2 (PMC6815035; doi:10.1186/s12864-019-6094-2)
Supplement: Supplementary file 12 — Additional file 12. The results of miRNA family analysis. [file 12864_2019_6094_MOESM12_ESM.xlsx]

## Sheet: miRNA family detail
Supplementary file 2 The results of miRNA family analysis.
File 2-1 Detail of miRNA family detected in this study
Family	miRNA precursors ID									Number of miRNA precursors
let-7	gga-let-7a-1 gga-let-7a-2 gga-let-7a-3 gga-let-7b gga-let-7c gga-let-7d gga-let-7f gga-let-7g gga-let-7i gga-let-7j gga-let-7k									11
mir-30	gga-mir-30a gga-mir-30b gga-mir-30c-1 gga-mir-30c-2 gga-mir-30d gga-mir-30e novel_24									7
mir-15	gga-mir-15a gga-mir-15b gga-mir-15c gga-mir-16-1 gga-mir-16-2 gga-mir-16c									6
mir-17	gga-mir-106 gga-mir-17 gga-mir-18a gga-mir-18b gga-mir-20a gga-mir-20b									6
mir-10	gga-mir-100 gga-mir-10a gga-mir-10b gga-mir-125b-2 gga-mir-99a									5
mir-196	gga-mir-196-1 gga-mir-196-2 gga-mir-196-3 gga-mir-196-4 gga-mir-196-5									5
mir-130	gga-mir-130a gga-mir-130b gga-mir-130c gga-mir-301a gga-mir-301b									5
mir-29	gga-mir-29a gga-mir-29b-1 gga-mir-29b-2 gga-mir-29c									4
mir-181	gga-mir-181a-1 gga-mir-181a-2 gga-mir-181b-1 gga-mir-181b-2									4
mir-1	gga-mir-1a-1 gga-mir-1a-2 gga-mir-1b gga-mir-206									4
mir-133	gga-mir-133a-1 gga-mir-133a-2 gga-mir-133b gga-mir-133c									4
mir-7	gga-mir-7-1 gga-mir-7-2 gga-mir-7-3 gga-mir-7b									4
mir-135	gga-mir-135a-1 gga-mir-135a-2 gga-mir-135a-3									3
mir-8	gga-mir-200a gga-mir-200b gga-mir-429									3
mir-221	gga-mir-221 gga-mir-222a gga-mir-222b									3
mir-124	gga-mir-124a gga-mir-124a-2 gga-mir-124c									3
mir-103	gga-mir-103-1 gga-mir-103-2 gga-mir-107									3
mir-146	gga-mir-146a gga-mir-146b gga-mir-146c									3
mir-216	gga-mir-216a gga-mir-216b gga-mir-216c									3
mir-34	gga-mir-34a gga-mir-34b gga-mir-34c									3
mir-6608	gga-mir-6608-1 gga-mir-6608-2									2
mir-460	gga-mir-460a gga-mir-460b									2
mir-205	gga-mir-205a gga-mir-205b									2
mir-204	gga-mir-204-1 gga-mir-204-2									2
mir-138	gga-mir-138-1 gga-mir-138-2									2
mir-218	gga-mir-218-1 gga-mir-218-2									2
mir-1684	gga-mir-1684a gga-mir-1684b									2
mir-1467	gga-mir-1467-1 gga-mir-1467-2									2
mir-1803	gga-mir-1803 novel_160									2
mir-6648	gga-mir-6648-1 gga-mir-6648-2									2
mir-122	gga-mir-122-1 gga-mir-122-2									2
mir-128	gga-mir-128-1 gga-mir-128-2									2
mir-219	gga-mir-219a gga-mir-219b									2
mir-199	gga-mir-199-1 gga-mir-199-2									2
mir-365	gga-mir-365-1 gga-mir-365-2									2
mir-1634	gga-mir-1634-1 gga-mir-1634-2									2
mir-19	gga-mir-19a gga-mir-19b									2
mir-458	gga-mir-458a gga-mir-458b									2
mir-7458	gga-mir-7458-1 gga-mir-7458-2									2
mir-1698	gga-mir-1698-1 gga-mir-1698-2									2
mir-3524	gga-mir-3524a gga-mir-3525									2
mir-9	gga-mir-9-1 gga-mir-9-2									2
mir-101	gga-mir-101-1 gga-mir-101-2									2
mir-449	gga-mir-449a gga-mir-449b									2
mir-193	gga-mir-193a gga-mir-193b									2
mir-490	gga-mir-490									1
mir-24	gga-mir-24									1
mir-3607	gga-mir-3607									1
mir-1788	gga-mir-1788									1
mir-551	gga-mir-551									1
mir-1781	gga-mir-1781									1
mir-456	gga-mir-456									1
mir-451	gga-mir-451									1
mir-217	gga-mir-217									1
mir-2131	gga-mir-2131									1
mir-1729	gga-mir-1729									1
mir-1677	gga-mir-1677									1
mir-153	gga-mir-153									1
mir-1744	gga-mir-1744									1
mir-1451	gga-mir-1451									1
mir-1434	gga-mir-1434									1
mir-3535	gga-mir-3535									1
mir-1662	gga-mir-1662									1
mir-3533	gga-mir-3533									1
mir-187	gga-mir-187									1
lin-4	novel_27									1
mir-202	gga-mir-202									1
mir-223	gga-mir-223									1
mir-32	gga-mir-32									1
mir-1306	gga-mir-1306									1
mir-147	gga-mir-147									1
mir-1460	gga-mir-1460									1
mir-203	gga-mir-203a									1
mir-155	gga-mir-155									1
mir-455	gga-mir-455									1
mir-184	gga-mir-184									1
mir-1597	gga-mir-1597									1
mir-27	gga-mir-27b									1
mir-142	gga-mir-142									1
mir-183	gga-mir-183									1
mir-194	gga-mir-194									1
mir-126	gga-mir-126									1
mir-499	gga-mir-499									1
mir-22	gga-mir-22									1
mir-3064	gga-mir-3064									1
mir-1641	gga-mir-1641									1
mir-1329	gga-mir-1329									1
mir-31	gga-mir-31									1
mir-144	gga-mir-144									1
mir-383	gga-mir-383									1
mir-26	gga-mir-26a									1
mir-25	gga-mir-92-1									1
mir-192	gga-mir-215									1
mir-137	gga-mir-137									1
mir-375	gga-mir-375									1
mir-6516	gga-mir-6516									1
mir-454	gga-mir-454									1
mir-214	gga-mir-214									1
mir-1559	gga-mir-1559									1
mir-1784	gga-mir-1784									1
mir-1426	gga-mir-1416									1
mir-140	gga-mir-140									1
mir-2954	gga-mir-2954									1
mir-148	gga-mir-148a									1
mir-190	gga-mir-190a									1
mir-1756	gga-mir-1756a									1
mir-21	gga-mir-21									1
mir-3529	gga-mir-3529									1
mir-33	gga-mir-33-1									1
mir-489	gga-mir-489									1
mir-2188	gga-mir-2188									1
mir-23	gga-mir-23b									1
mir-1805	gga-mir-1805									1

## Sheet: conservation analysis
Supplementary file 2 The results of miRNA family analysis
File 2-2 The conservation analysis of miRNA family detected in this study
Species	miRNA family detected in this study
	mir-10	mir-29	mir-153	mir-8	mir-183	let-7	mir-1	mir-184	mir-375	mir-25	mir-137	mir-124	mir-31	mir-219	mir-34	mir-33	mir-9	mir-7	mir-190	mir-216	mir-133	mir-449	mir-193	mir-22	mir-126	mir-135	mir-217	mir-24	mir-551	mir-15	mir-181	mir-460	mir-451	mir-205	mir-204	mir-187	mir-202	mir-218	mir-196	mir-30	mir-138	mir-223	mir-1306	mir-147	mir-130	mir-203	mir-155	mir-221	mir-455
Artibeus jamaicensis	0	2	0	0	0	1	0	0	0	1	0	0	0	0	0	0	0	1	0	0	0	0	0	1	0	0	0	0	0	0	0	0	0	0	0	0	0	0	0	0	0	0	0	0	0	0	0	0	0
Eptesicus fuscus	5	3	2	5	0	4	3	0	1	4	0	3	1	1	3	1	3	3	0	0	2	1	2	1	1	1	0	0	0	3	6	0	0	1	2	0	1	2	1	5	2	1	0	0	1	0	1	2	1
Cricetulus griseus	6	3	0	4	1	8	2	1	0	3	1	1	1	0	3	1	1	2	2	0	0	0	1	1	1	0	0	1	0	4	4	0	0	1	1	1	0	1	3	5	1	0	1	1	3	0	1	2	1
Sarcophilus harrisii	5	0	0	4	0	3	0	0	0	1	0	0	0	0	0	0	1	1	1	2	1	0	1	0	1	1	0	2	0	0	2	0	0	1	1	0	1	0	0	2	2	0	0	0	2	0	0	2	0
Bandicoot papillomatosis carcinomatosis virus type 1	0	0	0	0	0	0	0	0	0	0	0	0	0	0	0	0	0	0	0	0	0	0	0	0	0	0	0	0	0	0	0	0	0	0	0	0	0	0	0	0	0	0	0	0	0	0	0	0	0
Macropus eugenii	0	0	0	0	0	0	0	0	0	0	0	0	0	0	0	0	0	0	0	0	0	0	0	0	0	0	0	0	0	1	0	0	0	0	0	0	0	0	0	0	0	0	0	0	0	0	0	0	0
Symphalangus syndactylus	0	0	0	0	0	0	0	0	0	0	0	0	0	0	0	0	0	0	0	0	0	0	0	0	0	0	0	0	0	0	0	0	0	0	0	0	0	0	0	0	0	0	0	0	0	0	0	0	0
Pan troglodytes	8	4	1	3	1	12	3	1	1	4	1	1	1	2	3	2	2	3	2	2	3	3	2	1	1	3	1	2	2	5	6	0	1	1	2	0	1	2	3	6	1	1	1	2	4	1	1	2	1
Pan paniscus	5	3	0	1	1	1	1	0	0	3	0	1	1	0	1	1	0	3	1	1	1	0	0	1	0	2	1	2	0	4	4	0	0	1	1	1	0	2	1	3	0	1	0	1	1	0	0	1	0
Saguinus labiatus	3	2	0	0	1	0	0	0	0	2	0	0	0	0	1	0	0	1	0	0	1	0	0	1	0	0	0	0	0	2	1	0	0	0	1	0	0	2	0	0	0	1	0	1	0	0	0	0	0
Lagothrix lagotricha	4	2	0	0	0	0	0	0	0	3	0	1	0	0	1	0	1	1	0	0	1	0	0	1	0	2	0	0	0	3	2	0	0	1	0	0	0	2	1	2	0	0	0	0	0	0	0	0	0
Pygathrix bieti	0	0	0	0	0	0	0	0	0	0	0	0	0	0	0	0	0	0	0	0	0	0	0	0	0	0	0	0	0	0	0	0	0	0	0	0	0	0	0	0	0	0	0	0	0	0	0	0	0
Ateles geoffroyi	4	2	0	0	0	1	0	0	0	2	0	1	0	0	1	0	1	0	0	0	1	0	0	1	0	2	0	0	0	3	0	0	0	1	0	0	0	1	1	1	0	0	0	0	0	0	0	1	0
Macaca nemestrina	4	2	2	0	1	0	1	1	0	2	0	0	1	0	1	1	1	2	0	0	1	0	0	1	0	0	0	2	0	3	3	0	0	1	2	1	0	2	0	3	0	0	0	1	1	0	0	0	0
Lemur catta	1	0	0	0	0	0	0	0	0	2	0	0	0	0	0	0	0	0	0	1	0	0	0	1	0	0	0	0	0	2	0	0	0	0	0	0	0	1	0	0	0	0	0	0	0	0	0	0	0
Oryctolagus cuniculus	0	0	0	0	0	0	0	0	0	0	0	0	0	0	0	0	0	0	0	0	0	0	0	0	0	0	0	0	0	0	0	0	0	0	0	0	0	0	0	0	0	0	0	0	0	0	0	0	0
Equus caballus	8	5	2	6	1	8	3	1	0	4	1	2	1	2	3	2	2	3	2	2	3	2	2	1	1	3	1	2	2	5	3	0	1	1	2	1	0	2	2	5	2	1	0	1	4	0	1	2	0
Macaca mulatta	8	4	2	4	1	12	3	1	1	4	1	2	1	2	3	2	3	3	2	2	4	2	2	1	1	3	2	2	2	5	6	0	1	1	2	1	0	2	3	6	1	1	1	2	4	1	1	2	1
Rhesus lymphocryptovirus	0	0	0	0	0	0	0	0	0	0	0	0	0	0	0	0	0	0	0	0	0	0	0	0	0	0	0	0	0	0	0	0	0	0	0	0	0	0	0	0	0	0	0	0	0	0	0	0	0
Rhesus monkey rhadinovirus	0	0	0	0	0	0	0	0	0	0	0	0	0	0	0	0	0	0	0	0	0	0	0	0	0	0	0	0	0	0	0	0	0	0	0	0	0	0	0	0	0	0	0	0	0	0	0	0	0
Ovis aries	4	3	0	3	0	7	0	0	0	1	0	0	0	0	0	0	0	0	0	0	1	0	0	1	0	0	0	0	0	1	2	0	0	0	0	0	0	1	0	4	0	0	0	0	0	0	0	1	0
Bos taurus	8	6	2	5	1	13	3	1	1	4	1	3	1	2	3	2	2	3	2	2	4	3	2	1	1	3	1	2	2	5	6	0	1	1	2	1	1	2	3	6	2	1	1	1	4	0	1	2	1
Sus scrofa	8	4	1	1	1	10	2	1	0	3	1	2	1	2	3	0	3	2	2	2	3	0	1	1	1	2	2	2	1	5	6	0	1	1	1	1	1	3	4	6	1	0	1	0	3	0	1	2	1
Canis familiaris	8	5	1	5	1	9	3	1	1	4	1	3	1	2	3	2	3	3	2	2	3	2	2	1	1	3	1	2	2	5	6	0	1	1	2	1	1	2	3	6	2	1	1	1	4	1	1	2	1
Homo sapiens	8	4	2	5	1	12	3	1	1	4	1	3	1	3	3	2	3	3	2	2	3	3	2	1	1	3	1	2	2	5	6	0	2	1	2	1	1	2	3	6	2	1	1	2	4	2	1	2	1
Rattus norvegicus	9	6	1	7	1	14	4	1	1	4	1	3	2	3	3	1	6	3	3	2	3	2	3	1	2	2	1	2	1	4	6	0	1	1	2	1	1	2	4	6	2	1	1	1	4	2	1	2	1
Mus musculus	8	4	1	5	1	12	4	1	1	4	1	3	1	3	3	1	3	3	2	2	3	3	2	1	2	3	1	2	1	5	6	0	2	1	2	1	1	2	3	6	2	1	1	1	4	1	1	2	1
Monodelphis domestica	5	4	2	5	1	9	3	1	1	4	2	3	1	2	3	1	4	1	2	1	2	2	2	1	1	2	1	2	2	4	6	1	1	1	1	1	0	2	2	5	1	1	0	1	5	1	0	2	1
Tupaia chinensis	7	4	0	4	1	6	0	1	0	3	0	0	0	1	3	1	3	4	2	0	0	0	3	1	0	2	0	0	0	3	5	0	0	0	0	0	0	2	1	3	0	0	1	1	1	0	1	2	1
Gorilla gorilla	7	4	1	5	1	8	2	0	1	4	0	1	1	1	3	1	1	3	2	1	2	0	2	1	0	2	1	1	2	4	5	0	0	1	1	1	1	1	2	5	1	1	1	0	2	1	1	2	1
Pongo pygmaeus	7	4	2	4	1	12	2	1	1	4	1	2	1	2	3	2	3	3	2	2	3	2	2	1	1	3	1	2	2	5	6	0	1	1	2	1	1	2	3	5	1	1	1	2	3	1	1	2	1
Ornithorhynchus anatinus	5	4	2	3	1	9	3	1	0	5	2	2	1	1	2	2	2	3	2	2	4	3	1	1	1	3	1	2	1	6	6	1	1	1	1	1	0	2	2	6	2	1	0	1	4	0	1	4	0
Capra hircus	7	3	1	5	1	9	2	1	0	3	1	1	0	1	3	2	1	1	2	1	2	3	2	1	1	2	1	1	0	5	3	0	1	0	2	1	1	1	2	6	0	1	1	1	4	0	1	2	1
Gallus gallus	5	4	1	3	1	11	4	1	1	1	1	4	1	2	3	1	2	4	1	3	4	2	2	1	1	3	1	1	1	6	4	2	1	2	3	1	1	2	5	6	2	1	1	1	5	1	1	3	1
Taeniopygia guttata	7	4	2	2	1	13	2	1	1	2	1	3	1	2	4	1	2	4	1	2	3	0	2	0	1	3	1	1	1	6	4	2	1	1	5	1	2	2	1	5	2	1	0	1	4	1	1	3	1
Ophiophagus hannah	8	4	2	2	1	14	5	0	1	2	1	4	1	2	2	2	4	3	2	1	4	2	1	1	1	3	1	2	1	4	4	0	1	2	3	0	1	2	3	6	2	1	1	1	6	1	0	3	1
Anolis carolinensis	9	4	2	3	0	11	4	1	1	2	2	4	1	2	3	2	3	3	2	2	2	3	1	1	1	3	1	2	1	5	5	2	1	2	2	1	1	2	3	5	2	1	1	1	6	1	1	2	1
Xenopus tropicalis	8	4	2	3	1	9	4	1	1	5	3	1	1	1	5	2	4	3	1	1	4	3	1	1	1	2	1	2	0	6	4	0	1	2	2	1	2	2	2	6	1	1	0	0	5	1	1	2	1
Xenopus laevis	0	0	0	1	0	0	1	0	0	2	0	0	0	0	0	0	0	0	0	0	3	0	0	0	0	0	0	1	0	1	0	0	0	1	0	0	0	0	0	0	0	1	1	0	0	0	0	0	0
Ictalurus punctatus	15	3	1	6	1	21	3	1	2	4	1	5	1	3	2	0	7	6	2	2	3	0	0	2	2	4	1	4	0	5	8	2	0	1	3	1	1	3	4	5	2	1	0	0	4	3	1	4	2
Danio rerio	15	3	3	6	1	18	4	2	2	4	3	6	1	3	3	0	7	4	2	2	4	0	3	2	2	4	1	5	0	9	5	2	1	1	2	2	1	3	5	5	1	1	1	0	7	2	1	3	2
Salmo salar	17	6	3	6	3	20	5	0	3	8	2	0	0	6	0	3	9	7	2	1	5	0	1	3	4	6	0	5	1	9	7	4	0	6	4	0	1	2	6	12	4	0	0	0	11	3	2	4	1
Tetraodon nigroviridis	7	4	2	3	1	10	1	1	1	3	1	3	0	2	0	0	4	1	1	2	1	0	1	2	1	2	1	2	0	3	4	1	0	1	2	1	1	3	3	3	1	1	0	0	2	1	0	2	1
Heliconius melpomene	2	0	0	1	0	1	2	1	0	2	1	1	0	0	2	2	3	1	1	1	1	0	1	0	0	0	0	0	0	0	0	0	0	0	0	0	0	0	0	0	0	0	0	0	0	0	0	0	0
Fugu rubripes	7	4	2	3	1	10	1	1	2	3	1	4	0	2	0	0	4	1	1	2	1	0	1	2	1	2	1	2	0	3	3	1	0	1	1	1	1	3	3	3	1	1	0	0	2	1	0	2	1
Cyprinus carpio	7	2	2	3	1	5	2	1	1	3	1	2	0	0	1	0	1	2	1	0	1	0	1	2	1	1	1	1	1	8	3	2	0	1	0	1	0	2	2	2	1	0	0	0	4	2	1	2	1
Oryzias latipes	9	4	0	2	2	9	3	2	0	3	1	3	1	0	0	1	7	1	1	0	3	0	1	2	1	3	0	4	0	2	4	1	0	1	1	1	0	3	1	4	1	1	1	0	3	1	0	2	1
Paralichthys olivaceus	1	0	0	0	0	3	2	0	0	0	0	1	0	1	0	0	1	0	0	0	1	0	0	1	0	0	0	0	0	0	0	0	0	0	0	0	0	0	0	0	0	0	0	0	0	1	0	1	0
Hippoglossus hippoglossus	1	0	0	0	1	2	1	0	0	0	0	0	0	0	0	0	0	0	0	0	0	1	0	0	0	0	0	0	0	1	1	0	0	0	0	1	0	0	1	0	0	0	0	1	1	0	0	0	0
Petromyzon marinus	5	4	3	2	1	7	3	1	2	2	2	1	1	0	0	2	3	3	2	2	2	0	0	1	0	2	1	1	1	3	1	0	1	2	1	0	0	3	2	8	2	0	0	0	7	2	0	2	0
Branchiostoma floridae	6	2	1	3	1	2	1	1	1	6	1	1	1	1	6	2	2	1	1	1	1	0	1	1	0	4	1	0	0	0	0	0	0	0	0	0	0	0	0	0	0	0	0	0	0	0	0	0	0
Branchiostoma belcheri	6	2	1	3	1	2	1	1	1	5	1	1	1	2	3	2	1	1	1	1	1	0	1	1	0	2	1	0	0	0	0	0	0	0	0	0	0	0	0	0	0	0	0	0	0	0	0	0	0
Ciona savignyi	0	0	1	1	1	5	0	0	0	1	0	2	1	1	1	0	0	1	0	1	1	0	0	0	1	0	0	0	0	0	0	0	0	0	0	0	0	0	0	0	0	0	0	0	0	0	0	0	0
Ciona intestinalis	0	0	1	1	1	6	1	1	0	2	0	2	1	1	1	1	0	1	0	1	1	0	0	0	1	0	0	0	0	0	0	0	0	0	0	0	0	0	0	0	0	0	0	0	0	0	0	0	0
Lytechinus variegatus	2	1	1	1	1	1	1	1	1	3	1	1	1	1	1	1	1	1	0	0	1	0	0	1	0	0	0	0	0	0	0	0	0	0	0	0	0	0	0	0	0	0	0	0	0	0	0	0	0
Strongylocentrotus purpuratus	2	2	1	1	1	1	1	1	1	3	1	1	1	1	1	1	1	1	0	0	1	0	0	1	0	0	0	0	0	0	0	0	0	0	0	0	0	0	0	0	0	0	0	0	0	0	0	0	0
Capitella teleta	5	2	1	1	0	1	1	2	1	2	1	1	1	1	1	1	1	1	1	2	1	0	0	0	0	0	0	0	0	0	0	0	0	0	0	0	0	0	0	0	0	0	0	0	0	0	0	0	0
Marsupenaeus japonicus	0	0	0	0	0	0	0	0	0	0	0	0	0	0	0	0	0	0	0	0	0	0	0	0	0	0	0	0	0	0	0	0	0	0	0	0	0	0	0	0	0	0	0	0	0	0	0	0	0
Nasonia longicornis	3	0	0	1	0	0	0	1	0	1	1	0	1	1	1	0	1	1	0	0	1	0	0	0	0	0	0	0	0	0	0	0	0	0	0	0	0	0	0	0	0	0	0	0	0	0	0	0	0
Apis mellifera	4	1	0	1	0	1	2	1	1	4	1	1	1	1	1	1	4	1	1	1	1	0	0	0	0	0	0	0	0	0	0	0	0	0	0	0	0	0	0	0	0	0	0	0	0	0	0	0	0
Drosophila simulans	4	1	0	1	0	1	1	1	1	2	1	1	2	1	1	1	1	1	1	1	1	0	1	0	0	0	0	0	0	0	0	0	0	0	0	0	0	0	0	0	0	0	0	0	0	0	0	0	0
Drosophila erecta	3	1	0	1	0	1	1	1	0	2	0	1	2	1	1	1	4	1	0	1	1	0	0	0	0	0	0	0	0	0	0	0	0	0	0	0	0	0	0	0	0	0	0	0	0	0	0	0	0
Drosophila yakuba	3	1	0	1	0	1	1	1	0	2	0	1	2	1	1	1	4	1	0	1	1	0	0	0	0	0	0	0	0	0	0	0	0	0	0	0	0	0	0	0	0	0	0	0	0	0	0	0	0
Drosophila virilis	4	1	0	1	0	1	1	1	0	2	1	1	2	1	1	1	4	1	1	1	1	0	0	0	0	0	0	0	0	0	0	0	0	0	0	0	0	0	0	0	0	0	0	0	0	0	0	0	0
Drosophila persimilis	6	0	0	1	0	2	1	1	0	2	0	1	2	1	1	1	4	1	0	1	1	0	0	0	0	0	0	0	0	0	0	0	0	0	0	0	0	0	0	0	0	0	0	0	0	0	0	0	0
Drosophila sechellia	3	1	0	1	0	1	1	1	0	2	0	1	2	1	1	1	4	1	0	1	1	0	0	0	0	0	0	0	0	0	0	0	0	0	0	0	0	0	0	0	0	0	0	0	0	0	0	0	0
Drosophila grimshawi	4	1	0	1	0	2	1	1	0	2	0	1	2	1	1	1	4	1	0	1	1	0	0	0	0	0	0	0	0	0	0	0	0	0	0	0	0	0	0	0	0	0	0	0	0	0	0	0	0
Drosophila melanogaster	4	1	0	1	0	1	1	1	1	2	1	1	2	1	1	1	4	1	1	1	1	0	1	0	0	0	0	0	0	0	0	0	0	0	0	0	0	0	0	0	0	0	0	0	0	0	0	0	0
Drosophila ananassae	3	1	0	1	0	1	1	1	0	3	0	1	2	1	1	1	4	1	0	1	1	0	0	0	0	0	0	0	0	0	0	0	0	0	0	0	0	0	0	0	0	0	0	0	0	0	0	0	0
Drosophila pseudoobscura	4	1	0	1	0	1	1	1	1	2	1	1	2	1	1	1	4	1	1	1	1	0	1	0	0	0	0	0	0	0	0	0	0	0	0	0	0	0	0	0	0	0	0	0	0	0	0	0	0
Drosophila mojavensis	3	1	0	1	0	1	1	1	0	3	0	1	2	1	1	1	4	1	0	1	1	0	0	0	0	0	0	0	0	0	0	0	0	0	0	0	0	0	0	0	0	0	0	0	0	0	0	0	0
Drosophila willistoni	3	1	0	1	0	1	1	1	0	2	0	1	2	1	1	1	7	1	0	1	1	0	0	0	0	0	0	0	0	0	0	0	0	0	0	0	0	0	0	0	0	0	0	0	0	0	0	0	0
Plutella xylostella	1	0	0	0	0	0	0	0	0	0	0	0	0	0	0	0	3	1	0	1	0	0	0	0	0	0	0	0	0	0	0	0	0	0	0	0	0	0	0	0	0	0	0	0	0	0	0	0	0
Tetranychus urticae	4	0	0	0	0	0	1	1	0	1	1	2	0	0	1	0	2	1	1	0	1	0	0	0	0	0	0	0	0	0	0	0	0	0	0	0	0	0	0	0	0	0	0	0	0	0	0	0	0
Locusta migratoria	1	0	0	1	0	0	0	0	0	0	0	0	0	0	0	0	1	0	0	0	0	0	0	0	0	0	0	0	0	0	0	0	0	0	0	0	0	0	0	0	0	0	0	0	0	0	0	0	0
Nasonia vitripennis	4	1	0	1	0	1	1	1	1	1	1	1	1	1	1	1	1	1	1	1	1	0	0	0	0	0	0	0	0	0	0	0	0	0	0	0	0	0	0	0	0	0	0	0	0	0	0	0	0
Bombyx mori	4	1	0	1	0	1	2	1	0	2	1	1	1	0	1	1	4	1	1	1	1	0	0	0	0	0	0	0	0	0	0	0	0	0	0	0	0	0	0	0	0	0	0	0	0	0	0	0	0
Nasonia giraulti	2	1	0	0	0	1	1	1	1	1	1	0	1	1	1	0	1	0	0	1	1	0	0	0	0	0	0	0	0	0	0	0	0	0	0	0	0	0	0	0	0	0	0	0	0	0	0	0	0
Culex quinquefasciatus	4	1	0	1	0	1	1	1	2	1	1	1	1	0	0	1	2	1	2	1	1	0	0	0	0	0	0	0	0	0	0	0	0	0	0	0	0	0	0	0	0	0	0	0	0	0	0	0	0
Hydra magnipapillata	0	0	0	0	0	0	0	0	0	0	0	0	0	0	0	0	0	0	0	0	0	0	0	0	0	0	0	0	0	0	0	0	0	0	0	0	0	0	0	0	0	0	0	0	0	0	0	0	0
Daphnia pulex	3	1	1	1	0	0	1	0	0	1	1	1	1	1	1	1	1	1	0	1	1	0	0	0	0	0	0	0	0	0	0	0	0	0	0	0	0	0	0	0	0	0	0	0	0	0	0	0	0
Rhipicephalus microplus	0	0	0	0	0	0	0	0	0	0	0	0	0	0	0	0	0	0	0	0	0	0	0	0	0	0	0	0	0	0	0	0	0	0	0	0	0	0	0	0	0	0	0	0	0	0	0	0	0
Manduca sexta	5	1	0	1	0	1	2	1	0	2	1	1	1	0	1	1	3	1	1	1	1	0	1	0	0	0	0	0	0	0	0	0	0	0	0	0	0	0	0	0	0	0	0	0	0	0	0	0	0
Anopheles gambiae	4	0	0	1	0	1	1	1	1	2	1	1	0	1	1	0	4	1	1	1	1	0	0	0	0	0	0	0	0	0	0	0	0	0	0	0	0	0	0	0	0	0	0	0	0	0	0	0	0
Aedes aegypti	4	1	0	1	0	1	1	1	1	2	2	1	1	1	1	1	5	1	1	1	1	0	0	0	0	0	0	0	0	0	0	0	0	0	0	0	0	0	0	0	0	0	0	0	0	0	0	0	0
Ixodes scapularis	3	1	1	1	0	1	1	1	1	0	1	1	0	1	0	0	1	1	0	0	1	0	0	0	0	0	0	0	0	0	0	0	0	0	0	0	0	0	0	0	0	0	0	0	0	0	0	0	0
Terebratulina retusa	0	0	0	0	0	0	0	0	0	0	0	0	0	0	0	0	0	0	0	0	0	0	0	0	0	0	0	0	0	0	0	0	0	0	0	0	0	0	0	0	0	0	0	0	0	0	0	0	0
Haliotis rufescens	0	0	0	0	0	0	0	0	0	0	0	0	0	0	0	0	0	0	0	0	0	0	0	0	0	0	0	0	0	0	0	0	0	0	0	0	0	0	0	0	0	0	0	0	0	0	0	0	0
Lottia gigantea	2	1	1	1	0	1	1	1	1	1	1	1	1	0	1	1	1	1	1	2	1	0	0	0	0	0	0	0	0	0	0	0	0	0	0	0	0	0	0	0	0	0	0	0	0	0	0	0	0
Saccoglossus kowalevskii	3	2	1	1	0	1	1	1	1	3	1	1	1	1	0	1	1	1	1	0	1	1	0	0	0	0	0	0	0	0	0	0	0	0	0	0	0	0	0	0	0	0	0	0	0	0	0	0	0
Ascaris suum	4	0	0	0	0	1	1	0	0	1	0	1	0	0	1	0	2	1	0	1	1	0	0	0	0	0	0	0	0	0	0	0	0	0	0	0	0	0	0	0	0	0	0	0	0	0	0	0	0
Strongyloides ratti	0	0	0	0	0	0	1	0	0	0	0	0	0	0	0	0	0	0	0	0	0	0	0	0	0	0	0	0	0	0	0	0	0	0	0	0	0	0	0	0	0	0	0	0	0	0	0	0	0
Cerebratulus lacteus	0	0	0	0	0	0	0	0	0	0	0	0	0	0	0	0	0	0	0	0	0	0	0	0	0	0	0	0	0	0	0	0	0	0	0	0	0	0	0	0	0	0	0	0	0	0	0	0	0
Schistosoma japonicum	2	0	0	1	0	1	1	0	0	0	0	1	0	1	0	0	0	0	0	0	0	0	0	0	0	0	0	0	0	0	0	0	0	0	0	0	0	0	0	0	0	0	0	0	0	0	0	0	0
Gyrodactylus salaris	0	0	0	0	0	0	0	0	0	0	0	0	0	0	0	0	0	0	0	0	0	0	0	0	0	0	0	0	0	0	0	0	0	0	0	0	0	0	0	0	0	0	0	0	0	0	0	0	0
Brugia malayi	1	0	1	0	0	1	0	0	0	1	0	1	0	0	1	0	1	1	0	1	1	0	0	0	0	0	0	0	0	0	0	0	0	0	0	0	0	0	0	0	0	0	0	0	0	0	0	0	0
Echinococcus multilocularis	2	0	1	1	0	1	1	0	0	0	0	2	0	1	0	0	1	1	1	0	0	0	0	0	0	0	0	0	0	0	0	0	0	0	0	0	0	0	0	0	0	0	0	0	0	0	0	0	0
Echinococcus granulosus	2	0	1	1	0	1	1	0	0	0	0	2	0	1	0	0	1	1	1	0	0	0	0	0	0	0	0	0	0	0	0	0	0	0	0	0	0	0	0	0	0	0	0	0	0	0	0	0	0
Schmidtea mediterranea	0	0	0	1	0	0	0	0	0	0	0	5	3	0	0	0	2	0	0	0	0	0	0	0	0	0	0	0	0	0	0	0	0	0	0	0	0	0	0	0	0	0	0	0	0	0	0	0	0
Schistosoma mansoni	2	0	0	1	0	1	1	0	0	0	0	0	0	1	0	0	0	0	0	0	0	0	0	0	0	0	0	0	0	0	0	0	0	0	0	0	0	0	0	0	0	0	0	0	0	0	0	0	0
Caenorhabditis remanei	0	0	0	0	0	1	1	0	0	0	0	1	0	0	1	0	1	0	0	0	0	0	0	0	0	0	0	0	0	0	0	0	0	0	0	0	0	0	0	0	0	0	0	0	0	0	0	0	0
Caenorhabditis elegans	0	0	0	0	0	1	1	0	0	0	0	1	0	0	1	0	1	0	0	0	0	0	0	0	0	0	0	0	0	0	0	0	0	0	0	0	0	0	0	0	0	0	0	0	0	0	0	0	0
Panagrellus redivivus	0	0	0	0	0	0	1	0	0	1	0	1	0	0	1	0	1	0	0	0	0	0	0	0	0	0	0	0	0	0	0	0	0	0	0	0	0	0	0	0	0	0	0	0	0	0	0	0	0
Caenorhabditis brenneri	0	0	0	0	0	1	2	0	0	0	0	2	0	0	1	0	2	0	0	0	0	0	0	0	0	0	0	0	0	0	0	0	0	0	0	0	0	0	0	0	0	0	0	0	0	0	0	0	0
Haemonchus contortus	0	0	0	0	0	0	1	0	0	1	0	1	0	0	0	0	2	0	0	0	1	0	0	0	0	0	0	0	0	0	0	0	0	0	0	0	0	0	0	0	0	0	0	0	0	0	0	0	0
Caenorhabditis briggsae	0	0	0	0	0	1	1	0	0	0	0	1	0	0	1	0	1	0	0	0	0	0	0	0	0	0	0	0	0	0	0	0	0	0	0	0	0	0	0	0	0	0	0	0	0	0	0	0	0
Oikopleura dioica	0	0	0	0	0	0	1	0	0	0	0	2	0	0	0	0	0	2	0	0	0	0	0	0	0	0	0	0	0	0	0	0	0	0	0	0	0	0	0	0	0	0	0	0	0	0	0	0	0
Xenoturbella bocki	0	0	0	0	0	0	0	0	0	2	1	1	0	1	0	0	0	0	0	0	0	0	0	0	0	0	0	0	0	0	0	0	0	0	0	0	0	0	0	0	0	0	0	0	0	0	0	0	0
Note: The Numbers in the table represent the number of miRNA precursors detected in different species for each miRNA family
[truncated: 63 more columns]
