# Supplementary material for: MicroRNAs and their regulatory networks in Chinese Gushi chicken abdominal adipose tissue during postnatal late development
Source: BMC Genomics. 2019 Oct 25;20:778. doi: 10.1186/s12864-019-6094-2 (PMC6815035; doi:10.1186/s12864-019-6094-2)
Supplement: Supplementary file 13 — Additional file 13. Different significantly enriched GO terms associated to the SDE miRNAs in the z14 vs. z06, z22 vs. z14 and z30 vs. z22. [file 12864_2019_6094_MOESM13_ESM.xlsx]

## Sheet: Sheet1
Supplementary file 3 Different significantly enriched GO terms associated to the SDE miRNAs in the z14 vs. z06, z22 vs. z14 and z30 vs. z22.
Combinations	GO_accession	Description	Term_type	Over_represented_p Value	Corrected_p Value	Number of predictive target genes associated to each GO term	Number of predictive target genes used to GO annotation	Number of background genes associated to each GO term	Number of background genes used to GO annotation	Target gene names associated to each GO term
z30 vs. z22	GO:0009968	negative regulation of signal transduction	biological_process	0.00050428	0.049831	180	2954	666	13601	ENSGALG00000003935,ENSGALG00000010148,ENSGALG00000002189,ENSGALG00000002634,ENSGALG00000001826,ENSGALG00000009300,ENSGALG00000008380,ENSGALG00000009368,ENSGALG00000004618,ENSGALG00000016997,ENSGALG00000005657,ENSGALG00000004569,ENSGALG00000008631,ENSGALG00000005569,ENSGALG00000002739,ENSGALG00000004190,ENSGALG00000008351,ENSGALG00000005451,ENSGALG00000012696,ENSGALG00000008072,ENSGALG00000008010,…
	GO:0045084	positive regulation of interleukin-12 biosynthetic process	biological_process	0.00048004	0.048688	5	2954	5	13601	ENSGALG00000007001,ENSGALG00000009903,ENSGALG00000007845,ENSGALG00000007932,ENSGALG00000006785
	GO:0060341	regulation of cellular localization	biological_process	0.00038754	0.042174	189	2954	700	13601	ENSGALG00000007698,ENSGALG00000004435,ENSGALG00000016464,ENSGALG00000008675,ENSGALG00000009828,ENSGALG00000001803,ENSGALG00000008569,ENSGALG00000003703,ENSGALG00000003079,ENSGALG00000014116,ENSGALG00000001848,ENSGALG00000027188,ENSGALG00000002016,ENSGALG00000010567,ENSGALG00000005553,ENSGALG00000007001,ENSGALG00000003484,ENSGALG00000011237,ENSGALG00000001420,ENSGALG00000011620,ENSGALG00000003126,…
	GO:0001932	regulation of protein phosphorylation	biological_process	0.00036381	0.040099	207	2954	774	13601	ENSGALG00000021031,ENSGALG00000004901,ENSGALG00000011695,ENSGALG00000009268,ENSGALG00000001633,ENSGALG00000010653,ENSGALG00000010016,ENSGALG00000009314,ENSGALG00000012123,ENSGALG00000005415,ENSGALG00000024391,ENSGALG00000004640,ENSGALG00000004064,ENSGALG00000009450,ENSGALG00000016241,ENSGALG00000014832,ENSGALG00000001267,ENSGALG00000016199,ENSGALG00000015471,ENSGALG00000014124,ENSGALG00000003921,…
	GO:0006631	fatty acid metabolic process	biological_process	0.00035495	0.03963	52	2954	154	13601	ENSGALG00000011117,ENSGALG00000007119,ENSGALG00000011413,ENSGALG00000027188,ENSGALG00000009988,ENSGALG00000007178,ENSGALG00000011704,ENSGALG00000017316,ENSGALG00000009442,ENSGALG00000004594,ENSGALG00000006352,ENSGALG00000011620,ENSGALG00000000112,ENSGALG00000017135,ENSGALG00000002159,ENSGALG00000003518,ENSGALG00000007832,ENSGALG00000010433,ENSGALG00000011894,ENSGALG00000026781,ENSGALG00000006680,…
	GO:0007031	peroxisome organization	biological_process	0.00033126	0.037642	14	2954	26	13601	ENSGALG00000003942,ENSGALG00000007832,ENSGALG00000002159,ENSGALG00000001223,ENSGALG00000010652,ENSGALG00000002836,ENSGALG00000002151,ENSGALG00000006505,ENSGALG00000006842,ENSGALG00000003487,ENSGALG00000007519,ENSGALG00000005647,ENSGALG00000012929,ENSGALG00000003079
	GO:0009056	catabolic process	biological_process	0.00031046	0.035826	293	2954	1134	13601	ENSGALG00000016563,ENSGALG00000001245,ENSGALG00000013189,ENSGALG00000003580,ENSGALG00000008320,ENSGALG00000008907,ENSGALG00000002394,ENSGALG00000006474,ENSGALG00000017159,ENSGALG00000016536,ENSGALG00000015478,ENSGALG00000017200,ENSGALG00000004171,ENSGALG00000002144,ENSGALG00000007289,ENSGALG00000012916,ENSGALG00000028643,ENSGALG00000009840,ENSGALG00000010433,ENSGALG00000016991,ENSGALG00000009813,…
	GO:0043623	cellular protein complex assembly	biological_process	0.00024811	0.030472	87	2954	284	13601	ENSGALG00000009378,ENSGALG00000003977,ENSGALG00000026383,ENSGALG00000022980,ENSGALG00000023364,ENSGALG00000007945,ENSGALG00000011662,ENSGALG00000013605,ENSGALG00000013886,ENSGALG00000004431,ENSGALG00000016062,ENSGALG00000010158,ENSGALG00000008444,ENSGALG00000004353,ENSGALG00000006657,ENSGALG00000000579,ENSGALG00000010543,ENSGALG00000002703,ENSGALG00000011209,ENSGALG00000001503,ENSGALG00000012208,…
	GO:0043549	regulation of kinase activity	biological_process	0.00022794	0.028195	131	2954	457	13601	ENSGALG00000010052,ENSGALG00000011138,ENSGALG00000014948,ENSGALG00000011684,ENSGALG00000027262,ENSGALG00000001833,ENSGALG00000009626,ENSGALG00000012974,ENSGALG00000017242,ENSGALG00000009612,ENSGALG00000015729,ENSGALG00000014561,ENSGALG00000010864,ENSGALG00000004796,ENSGALG00000007932,ENSGALG00000008661,ENSGALG00000015844,ENSGALG00000026167,ENSGALG00000004494,ENSGALG00000005554,ENSGALG00000027232,…
	GO:0051336	regulation of hydrolase activity	biological_process	0.00021891	0.027881	161	2954	578	13601	ENSGALG00000005503,ENSGALG00000028284,ENSGALG00000007378,ENSGALG00000010798,ENSGALG00000010259,ENSGALG00000004691,ENSGALG00000002937,ENSGALG00000010435,ENSGALG00000007145,ENSGALG00000015081,ENSGALG00000002701,ENSGALG00000013892,ENSGALG00000006418,ENSGALG00000025842,ENSGALG00000010410,ENSGALG00000010978,ENSGALG00000014410,ENSGALG00000004809,ENSGALG00000008353,ENSGALG00000009013,ENSGALG00000005622,…
	GO:0060627	regulation of vesicle-mediated transport	biological_process	0.00011113	0.015953	73	2954	225	13601	ENSGALG00000016535,ENSGALG00000028284,ENSGALG00000014701,ENSGALG00000009927,ENSGALG00000002001,ENSGALG00000028851,ENSGALG00000015304,ENSGALG00000011541,ENSGALG00000004431,ENSGALG00000000613,ENSGALG00000010183,ENSGALG00000016579,ENSGALG00000006418,ENSGALG00000015355,ENSGALG00000013742,ENSGALG00000005902,ENSGALG00000007615,ENSGALG00000010410,ENSGALG00000003359,ENSGALG00000008353,ENSGALG00000005554,…
	GO:0034622	cellular macromolecular complex assembly	biological_process	4.3758e-05	0.0080041	130	2954	438	13601	ENSGALG00000013886,ENSGALG00000004431,ENSGALG00000010158,ENSGALG00000000579,ENSGALG00000026383,ENSGALG00000002301,ENSGALG00000010836,ENSGALG00000023364,ENSGALG00000011662,ENSGALG00000016437,ENSGALG00000010410,ENSGALG00000012929,ENSGALG00000014331,ENSGALG00000011814,ENSGALG00000027989,ENSGALG00000008517,ENSGALG00000002703,ENSGALG00000007386,ENSGALG00000011209,ENSGALG00000022955,ENSGALG00000002125,…
z22 vs. z14	GO:0032984	macromolecular complex disassembly	biological_process	5.0411e-05	0.030956	19	1057	90	13601	ENSGALG00000012879,ENSGALG00000010027,ENSGALG00000004034,ENSGALG00000014957,ENSGALG00000014737,ENSGALG00000001333,ENSGALG00000023131,ENSGALG00000008667,ENSGALG00000017025,ENSGALG00000005750,ENSGALG00000003977,ENSGALG00000000856,ENSGALG00000014984,ENSGALG00000009309,ENSGALG00000007768,ENSGALG00000001475,ENSGALG00000008313,ENSGALG00000008517,ENSGALG00000005983
	GO:0048193	Golgi vesicle transport	biological_process	4.3414e-05	0.027647	24	1057	128	13601	ENSGALG00000007541,ENSGALG00000005337,ENSGALG00000001474,ENSGALG00000003153,ENSGALG00000017394,ENSGALG00000004326,ENSGALG00000007476,ENSGALG00000007707,ENSGALG00000012837,ENSGALG00000013462,ENSGALG00000028851,ENSGALG00000002189,ENSGALG00000004172,ENSGALG00000007430,ENSGALG00000000579,ENSGALG00000013738,ENSGALG00000003483,ENSGALG00000012129,ENSGALG00000002284,ENSGALG00000003487,ENSGALG00000016728,…
z14 vs. z06	GO:0032642	regulation of chemokine production	biological_process	0.00047503	0.047487	18	3308	35	13601	ENSGALG00000005554,ENSGALG00000006995,ENSGALG00000009903,ENSGALG00000005947,ENSGALG00000004594,ENSGALG00000010915,ENSGALG00000007001,ENSGALG00000016590,ENSGALG00000016785,ENSGALG00000006326,ENSGALG00000026850,ENSGALG00000004267,ENSGALG00000010560,ENSGALG00000005391,ENSGALG00000014182,ENSGALG00000016427,ENSGALG00000006099,ENSGALG00000014984
	GO:0051174	regulation of phosphorus metabolic process	biological_process	0.00047399	0.047487	283	3308	983	13601	ENSGALG00000027232,ENSGALG00000027036,ENSGALG00000013892,ENSGALG00000016624,ENSGALG00000004640,ENSGALG00000027151,ENSGALG00000001826,ENSGALG00000007396,ENSGALG00000005981,ENSGALG00000007549,ENSGALG00000009378,ENSGALG00000015216,ENSGALG00000016590,ENSGALG00000014891,ENSGALG00000017242,ENSGALG00000001245,ENSGALG00000004143,ENSGALG00000013189,ENSGALG00000010847,ENSGALG00000013235,ENSGALG00000002555,…
	GO:0043170	macromolecule metabolic process	biological_process	0.00036092	0.038072	1374	3308	5309	13601	ENSGALG00000011695,ENSGALG00000023419,ENSGALG00000015935,ENSGALG00000003681,ENSGALG00000010859,ENSGALG00000017019,ENSGALG00000009966,ENSGALG00000012304,ENSGALG00000012365,ENSGALG00000007299,ENSGALG00000000564,ENSGALG00000008819,ENSGALG00000004648,ENSGALG00000007145,ENSGALG00000028236,ENSGALG00000014872,ENSGALG00000008256,ENSGALG00000006403,ENSGALG00000013886,ENSGALG00000012973,ENSGALG00000017290,…
	GO:0008637	apoptotic mitochondrial changes	biological_process	0.00035619	0.038072	27	3308	60	13601	ENSGALG00000012885,ENSGALG00000009287,ENSGALG00000011661,ENSGALG00000007199,ENSGALG00000004777,ENSGALG00000005794,ENSGALG00000003079,ENSGALG00000002497,ENSGALG00000005782,ENSGALG00000006284,ENSGALG00000009179,ENSGALG00000003126,ENSGALG00000007378,ENSGALG00000013039,ENSGALG00000004809,ENSGALG00000004648,ENSGALG00000004508,ENSGALG00000003397,ENSGALG00000010614,ENSGALG00000012929,ENSGALG00000011620,…
	GO:0022402	cell cycle process	biological_process	0.00034528	0.037831	199	3308	663	13601	ENSGALG00000005198,ENSGALG00000006969,ENSGALG00000013607,ENSGALG00000001475,ENSGALG00000011715,ENSGALG00000003806,ENSGALG00000009791,ENSGALG00000012220,ENSGALG00000006190,ENSGALG00000016759,ENSGALG00000002424,ENSGALG00000002686,ENSGALG00000001616,ENSGALG00000003072,ENSGALG00000008049,ENSGALG00000016997,ENSGALG00000027592,ENSGALG00000008460,ENSGALG00000004082,ENSGALG00000005084,ENSGALG00000028318,…
	GO:0065004	protein-DNA complex assembly	biological_process	0.00026342	0.030603	29	3308	65	13601	ENSGALG00000005395,ENSGALG00000004701,ENSGALG00000010995,ENSGALG00000011814,ENSGALG00000016042,ENSGALG00000009525,ENSGALG00000016437,ENSGALG00000013086,ENSGALG00000028900,ENSGALG00000000156,ENSGALG00000010653,ENSGALG00000010238,ENSGALG00000005038,ENSGALG00000001126,ENSGALG00000004794,ENSGALG00000010836,ENSGALG00000010079,ENSGALG00000009899,ENSGALG00000001616,ENSGALG00000003522,ENSGALG00000003793,…
	GO:0051128	regulation of cellular component organization	biological_process	0.00017501	0.022902	372	3308	1308	13601	ENSGALG00000009638,ENSGALG00000005707,ENSGALG00000000903,ENSGALG00000015668,ENSGALG00000011541,ENSGALG00000027213,ENSGALG00000006355,ENSGALG00000001503,ENSGALG00000005553,ENSGALG00000012421,ENSGALG00000027853,ENSGALG00000015496,ENSGALG00000002804,ENSGALG00000016531,ENSGALG00000003324,ENSGALG00000004197,ENSGALG00000002818,ENSGALG00000004875,ENSGALG00000005569,ENSGALG00000021572,ENSGALG00000011452,…
	GO:0042035	regulation of cytokine biosynthetic process	biological_process	0.00017298	0.022878	26	3308	55	13601	ENSGALG00000009626,ENSGALG00000007932,ENSGALG00000027947,ENSGALG00000009840,ENSGALG00000006099,ENSGALG00000026850,ENSGALG00000027093,ENSGALG00000012830,ENSGALG00000015775,ENSGALG00000007416,ENSGALG00000016457,ENSGALG00000004267,ENSGALG00000015216,ENSGALG00000016590,ENSGALG00000028770,ENSGALG00000010864,ENSGALG00000028935,ENSGALG00000007001,ENSGALG00000010915,ENSGALG00000017485,ENSGALG00000009903,…
	GO:0032482	Rab protein signal transduction	biological_process	0.00010085	0.014821	24	3308	48	13601	ENSGALG00000007554,ENSGALG00000003487,ENSGALG00000007615,ENSGALG00000003899,ENSGALG00000007435,ENSGALG00000011272,ENSGALG00000005902,ENSGALG00000001545,ENSGALG00000010183,ENSGALG00000016535,ENSGALG00000012300,ENSGALG00000000613,ENSGALG00000002984,ENSGALG00000004435,ENSGALG00000012850,ENSGALG00000001474,ENSGALG00000009790,ENSGALG00000028851,ENSGALG00000016579,ENSGALG00000022874,ENSGALG00000015183,…
	GO:0042981	regulation of apoptotic process	biological_process	2.0278e-05	0.0039174	234	3308	762	13601	ENSGALG00000014457,ENSGALG00000010346,ENSGALG00000004412,ENSGALG00000009288,ENSGALG00000011206,ENSGALG00000017077,ENSGALG00000007393,ENSGALG00000005569,ENSGALG00000015297,ENSGALG00000004197,ENSGALG00000028009,ENSGALG00000027762,ENSGALG00000012827,ENSGALG00000009700,ENSGALG00000009477,ENSGALG00000021047,ENSGALG00000006284,ENSGALG00000027761,ENSGALG00000002016,ENSGALG00000010638,ENSGALG00000002763,…
