# Supplementary material for: MicroRNAs and their regulatory networks in Chinese Gushi chicken abdominal adipose tissue during postnatal late development
Source: BMC Genomics. 2019 Oct 25;20:778. doi: 10.1186/s12864-019-6094-2 (PMC6815035; doi:10.1186/s12864-019-6094-2)
Supplement: Supplementary file 14 — Additional file 14. The miRNA-target gene pairs enriched in the pathway of interest. [file 12864_2019_6094_MOESM14_ESM.xlsx]

## Sheet: Sheet8
Supplementary file 4 The miRNA-target gene pairs enriched in the pathway of interest.
Types	KEGG pathway	sRNA	Expression changes of sRNAs		gene_id	gene_name	Expression changes of genes
			log2.Fold_change	q value			log2(fold change)	q value
Pathways associated with fatty acid metabolism	Fatty acid degradation	gga-miR-499-5p	-10.471	0	ENSGALG00000001749	ACSBG2	1.24626	0.0220157
		gga-miR-32-5p	-0.51533	0.0075479	ENSGALG00000001749	ACSBG2	1.24626	0.0220157
		novel_56	-1.3245	3.0063e-21	ENSGALG00000001749	ACSBG2	1.24626	0.0220157
		gga-miR-200a-5p	4.2792	1.3938e-14	ENSGALG00000002159	ACOX1	-1.11996	0.029321
		gga-miR-31-5p	2.4622	0.0028673	ENSGALG00000002159	ACOX1	-1.11996	0.029321
		gga-miR-34c-5p	8.1759	5.6132e-289	ENSGALG00000002159	ACOX1	-1.11996	0.029321
		gga-miR-449a	7.3178	7.868e-10	ENSGALG00000002159	ACOX1	-1.11996	0.029321
	Fatty acid metabolism	gga-miR-32-5p	-0.51533	0.0075479	ENSGALG00000001749	ACSBG2	1.24626	0.0220157
		gga-miR-499-5p	-10.471	0	ENSGALG00000001749	ACSBG2	1.24626	0.0220157
		novel_56	-1.3245	3.0063e-21	ENSGALG00000001749	ACSBG2	1.24626	0.0220157
		gga-miR-200a-5p	4.2792	1.3938e-14	ENSGALG00000002159	ACOX1	-1.11996	0.029321
		gga-miR-29b-3p	1.6758	0.00010735	ENSGALG00000002159	ACOX1	-1.11996	0.029321
		gga-miR-31-5p	2.4622	0.0028673	ENSGALG00000002159	ACOX1	-1.11996	0.029321
		gga-miR-34c-5p	8.1759	5.6132e-289	ENSGALG00000002159	ACOX1	-1.11996	0.029321
		gga-miR-449a	7.3178	7.868e-10	ENSGALG00000002159	ACOX1	-1.11996	0.029321
		gga-miR-30c-2-3p	0.84019	7.9501e-13	ENSGALG00000005739	SCD	-1.0903	0.00569327
	Biosynthesis of unsaturated fatty acids	gga-miR-200a-5p	4.2792	1.3938e-14	ENSGALG00000002159	ACOX1	-1.11996	0.029321
		gga-miR-29b-3p	1.6758	0.00010735	ENSGALG00000002159	ACOX1	-1.11996	0.029321
		gga-miR-31-5p	2.4622	0.0028673	ENSGALG00000002159	ACOX1	-1.11996	0.029321
		gga-miR-34c-5p	8.1759	5.6132e-289	ENSGALG00000002159	ACOX1	-1.11996	0.029321
		gga-miR-449a	7.3178	7.868e-10	ENSGALG00000002159	ACOX1	-1.11996	0.029321
		gga-miR-30c-2-3p	0.84019	7.9501e-13	ENSGALG00000005739	SCD	-1.0903	0.00569327
		gga-miR-146a-5p	-0.06057	7.0017e-15	ENSGALG00000007178	FADS2	0.973406	0.0123548
		gga-miR-221-3p	-0.58287	0.0029621	ENSGALG00000007178	FADS2	0.973406	0.0123548
	alpha-Linolenic acid metabolism	gga-miR-200a-5p	4.2792	1.3938e-14	ENSGALG00000002159	ACOX1	-1.11996	0.029321
		gga-miR-29b-3p	1.6758	0.00010735	ENSGALG00000002159	ACOX1	-1.11996	0.029321
		gga-miR-31-5p	2.4622	0.0028673	ENSGALG00000002159	ACOX1	-1.11996	0.029321
		gga-miR-34c-5p	8.1759	5.6132e-289	ENSGALG00000002159	ACOX1	-1.11996	0.029321
		gga-miR-449a	7.3178	7.868e-10	ENSGALG00000002159	ACOX1	-1.11996	0.029321
		gga-miR-221-3p	-0.58287	0.0029621	ENSGALG00000007178	FADS2	0.973406	0.0123548
		gga-miR-146a-5p	-0.06057	7.0017e-15	ENSGALG00000007178	FADS2	0.973406	0.0123548
	Fatty acid biosynthesis	gga-miR-499-5p	-10.471	0	ENSGALG00000001749	ACSBG2	1.24626	0.0220157
		gga-miR-32-5p	-0.51533	0.0075479	ENSGALG00000001749	ACSBG2	1.24626	0.0220157
		novel_56	-1.3245	3.0063e-21	ENSGALG00000001749	ACSBG2	1.24626	0.0220157
	Arachidonic acid metabolism	gga-miR-16-5p	0.13276	9.993e-12	ENSGALG00000026704	GPX8	-1.13824	0.0469621
		gga-miR-30e-3p	0.0081438	7.9547e-11	ENSGALG00000026704	GPX8	-1.13824	0.0469621
		gga-miR-16c-5p	0.014738	4.2498e-07	ENSGALG00000026704	GPX8	-1.13824	0.0469621
	Fatty acid elongation	gga-miR-140-3p	-0.084432	0.0013528	ENSGALG00000009988	ELOVL1	0.813566	0.0490085
		gga-miR-200a-3p	-5.0467	0	ENSGALG00000009988	ELOVL1	0.813566	0.0490085
Pathways associated with fat deposition	Adipocytokine signaling pathway	gga-miR-16-5p	-0.18691	7.6817e-09	ENSGALG00000001617	CAMKK1	1.58637	0.0111327
		gga-miR-16c-5p	-0.34984	3.2608e-10	ENSGALG00000001617	CAMKK1	2.13905	0.00224897
		gga-miR-181a-5p	-0.23025	8.5485e-07	ENSGALG00000001617	CAMKK1	2.13905	0.00224897
		gga-miR-181b-5p	-0.46108	0.00085053	ENSGALG00000001617	CAMKK1	2.13905	0.00224897
		gga-miR-22-3p	-0.096598	2.8676e-06	ENSGALG00000001617	CAMKK1	1.58637	0.0111327
		gga-miR-32-5p	-0.51533	0.0075479	ENSGALG00000001749	ACSBG2	1.24626	0.0220157
		novel_56	-1.3245	3.0063e-21	ENSGALG00000001749	ACSBG2	1.24626	0.0220157
		gga-let-7a-5p	0.70626	0	ENSGALG00000005554	ADIPOQ	-0.947477	0.0111327
		gga-let-7b	0.57396	9.7252e-83	ENSGALG00000005554	ADIPOQ	-0.947477	0.0111327
		gga-let-7c-5p	0.60424	9.2307e-70	ENSGALG00000005554	ADIPOQ	-0.947477	0.0111327
		gga-let-7f-5p	0.45374	3.4305e-296	ENSGALG00000005554	ADIPOQ	-0.947477	0.0111327
		gga-let-7g-5p	0.53464	2.1433e-281	ENSGALG00000005554	ADIPOQ	-0.947477	0.0111327
		gga-let-7i	0.0011334	2.5532e-07	ENSGALG00000005554	ADIPOQ	-0.947477	0.0111327
		gga-let-7k-5p	0.78208	4.2321e-177	ENSGALG00000005554	ADIPOQ	-0.947477	0.0111327
		gga-miR-125b-3p	0.47303	0.00020295	ENSGALG00000005554	ADIPOQ	-0.947477	0.0111327
		gga-miR-155	0.86762	6.0484e-07	ENSGALG00000005554	ADIPOQ	-1.37197	0.00224897
		gga-miR-218-5p	0.58046	5.9175e-32	ENSGALG00000005554	ADIPOQ	-0.947477	0.0111327
		gga-miR-30a-3p	0.30994	0.0021329	ENSGALG00000005554	ADIPOQ	-0.947477	0.0111327
		gga-miR-30e-3p	0.15729	6.588e-07	ENSGALG00000005554	ADIPOQ	-1.37197	0.00224897
		gga-miR-101-3p	0.17421	1.0243e-05	ENSGALG00000006219	PRKAG2	-1.60476	0.0158139
		gga-miR-128-3p	0.6146	4.0167e-21	ENSGALG00000006219	PRKAG2	-1.78567	0.00224897
		gga-miR-146b-5p	0.19047	6.6301e-14	ENSGALG00000006219	PRKAG2	-1.60476	0.0158139
		gga-miR-146c-5p	0.027763	3e-42	ENSGALG00000006219	PRKAG2	-1.78567	0.00224897
		gga-miR-148a-3p	0.77794	0	ENSGALG00000006219	PRKAG2	-1.78567	0.00224897
		gga-miR-34b-3p	8.2447	2.1518e-88	ENSGALG00000006219	PRKAG2	-1.78567	0.00224897
		gga-miR-34c-3p	8.3467	6.8617e-32	ENSGALG00000006219	PRKAG2	-1.78567	0.00224897
		gga-miR-103-3p	0.051913	2.9278e-05	ENSGALG00000010826	PRKAA2	-2.01137	0.0367025
		gga-miR-10a-5p	1.1483	0	ENSGALG00000010826	PRKAA2	-2.01137	0.0367025
		gga-miR-10b-5p	0.47859	1.8789e-33	ENSGALG00000010826	PRKAA2	-2.01137	0.0367025
		gga-miR-128-3p	0.6146	4.0167e-21	ENSGALG00000010826	PRKAA2	-2.01137	0.0367025
		gga-miR-148a-3p	0.77794	0	ENSGALG00000010826	PRKAA2	-2.01137	0.0367025
		gga-miR-194	5.6119	1.3831e-296	ENSGALG00000010826	PRKAA2	-2.01137	0.0367025
		gga-miR-200a-3p	4.7271	0	ENSGALG00000010826	PRKAA2	-2.01137	0.0367025
		gga-miR-203a	1.5461	0.00011437	ENSGALG00000010826	PRKAA2	-2.01137	0.0367025
		gga-miR-217-5p	3.6077	6.0486e-06	ENSGALG00000010826	PRKAA2	-2.01137	0.0367025
		gga-miR-218-5p	0.65308	1.268e-23	ENSGALG00000010826	PRKAA2	-2.01137	0.0367025
		gga-miR-26a-5p	0.43783	4.2874e-142	ENSGALG00000010826	PRKAA2	-2.01137	0.0367025
		gga-miR-218-5p	-0.90612	7.5517e-39	ENSGALG00000027786	SOCS3	2.31611	0.00224897
		gga-miR-30a-5p	-0.23654	1.5345e-18	ENSGALG00000027786	SOCS3	2.22188	0.00224897
		gga-miR-30c-2-3p	-0.62046	5.7906e-05	ENSGALG00000027786	SOCS3	1.74292	0.00224897
		gga-miR-30d	-0.067352	2.0556e-73	ENSGALG00000027786	SOCS3	2.31611	0.00224897
		gga-miR-30e-5p	-0.71233	1.2847e-41	ENSGALG00000027786	SOCS3	2.22188	0.00224897
		gga-miR-34c-5p	-7.8432	1.2915e-287	ENSGALG00000027786	SOCS3	2.31611	0.00224897
		gga-miR-449a	-6.8677	5.9024e-13	ENSGALG00000027786	SOCS3	2.31611	0.00224897
		gga-miR-27b-3p	-0.49104	4.6197e-48	ENSGALG00000027864	NFKBIA	1.34752	0.00224897
		gga-miR-34c-5p	-7.8432	1.2915e-287	ENSGALG00000027864	NFKBIA	1.0752	0.00224897
		gga-miR-449a	-6.8677	5.9024e-13	ENSGALG00000027864	NFKBIA	1.0752	0.00224897
	PPAR signaling pathway	gga-miR-32-5p	-0.51533	0.0075479	ENSGALG00000001749	ACSBG2	1.24626	0.0220157
		novel_56	-1.3245	3.0063e-21	ENSGALG00000001749	ACSBG2	1.24626	0.0220157
		gga-miR-200a-5p	4.2792	1.3938e-14	ENSGALG00000002159	ACOX1	-1.11996	0.029321
		gga-miR-29b-3p	1.6758	0.00010735	ENSGALG00000002159	ACOX1	-1.11996	0.029321
		gga-miR-31-5p	2.4622	0.0028673	ENSGALG00000002159	ACOX1	-1.11996	0.029321
		gga-miR-34c-5p	8.1759	5.6132e-289	ENSGALG00000002159	ACOX1	-1.11996	0.029321
		gga-miR-449a	7.3178	7.868e-10	ENSGALG00000002159	ACOX1	-1.11996	0.029321
		gga-miR-200b-3p	-0.44669	5.682e-15	ENSGALG00000004974	PPAR	0.910168	0.0476934
		gga-let-7a-5p	0.70626	0	ENSGALG00000005554	ADIPOQ	-0.947477	0.0111327
		gga-let-7b	0.57396	9.7252e-83	ENSGALG00000005554	ADIPOQ	-0.947477	0.0111327
		gga-let-7c-5p	0.60424	9.2307e-70	ENSGALG00000005554	ADIPOQ	-0.947477	0.0111327
		gga-let-7f-5p	0.45374	3.4305e-296	ENSGALG00000005554	ADIPOQ	-0.947477	0.0111327
		gga-let-7g-5p	0.53464	2.1433e-281	ENSGALG00000005554	ADIPOQ	-0.947477	0.0111327
		gga-let-7i	0.0011334	2.5532e-07	ENSGALG00000005554	ADIPOQ	-0.947477	0.0111327
		gga-let-7k-5p	0.78208	4.2321e-177	ENSGALG00000005554	ADIPOQ	-0.947477	0.0111327
		gga-miR-125b-3p	0.47303	0.00020295	ENSGALG00000005554	ADIPOQ	-0.947477	0.0111327
		gga-miR-155	0.86762	6.0484e-07	ENSGALG00000005554	ADIPOQ	-1.37197	0.00224897
		gga-miR-218-5p	0.58046	5.9175e-32	ENSGALG00000005554	ADIPOQ	-0.947477	0.0111327
		gga-miR-30a-3p	0.30994	0.0021329	ENSGALG00000005554	ADIPOQ	-0.947477	0.0111327
		gga-miR-30e-3p	0.15729	6.588e-07	ENSGALG00000005554	ADIPOQ	-1.37197	0.00224897
		gga-miR-30c-2-3p	0.84019	7.9501e-13	ENSGALG00000005739	SCD	-1.0903	0.00569327
Pathways associated with glycerolipid metabolism	Glycerophospholipid metabolism	gga-miR-222a	-0.37374	0.0005425	ENSGALG00000008380	DGKZ	0.85383	0.0147079
		gga-miR-22-3p	-0.66846	3.9779e-27	ENSGALG00000008380	DGKZ	0.85383	0.0147079
		gga-miR-32-5p	-0.47056	0.00016615	ENSGALG00000008380	DGKZ	0.85383	0.0147079
		gga-miR-34b-3p	-0.66902	1.4679e-06	ENSGALG00000011211	HACL1	1.03293	0.0123548
		gga-miR-34c-3p	-0.69672	0.0078771	ENSGALG00000011211	HACL1	1.03293	0.0123548
		gga-miR-140-3p	0.03378	7.6529e-31	ENSGALG00000011646	PLD4	-2.97619	0.0399061
		gga-miR-34a-5p	0.45991	3.8831e-15	ENSGALG00000011646	PLD4	-2.97619	0.0399061
		gga-let-7j-3p	1.0829	3.9137e-05	ENSGALG00000014711	PLPP1	-0.800062	0.0325504
		gga-miR-10a-3p	0.6297	0.0006573	ENSGALG00000014711	PLPP1	-0.800062	0.0325504
		gga-miR-200b-3p	4.2723	0	ENSGALG00000014711	PLPP1	-0.800062	0.0325504
		gga-miR-429-3p	4.2512	6.2447e-35	ENSGALG00000014711	PLPP1	-0.800062	0.0325504
		gga-miR-24-3p	-0.29272	3.4045e-10	ENSGALG00000028928	LCAT	2.76081	0.00224897
	Glycerolipid metabolism	gga-miR-222a	-0.37374	0.0005425	ENSGALG00000008380	DGKZ	0.85383	0.0147079
		gga-miR-22-3p	-0.66846	3.9779e-27	ENSGALG00000008380	DGKZ	0.85383	0.0147079
		gga-miR-32-5p	-0.47056	0.00016615	ENSGALG00000008380	DGKZ	0.85383	0.0147079
		gga-miR-34b-3p	-0.66902	1.4679e-06	ENSGALG00000011211	HACL1	1.03293	0.0123548
		gga-miR-34c-3p	-0.69672	0.0078771	ENSGALG00000011211	HACL1	1.03293	0.0123548
		gga-miR-27b-3p	-0.13282	2.3688e-42	ENSGALG00000013067	-	0.859341	0.0428065
		gga-let-7j-3p	1.0829	3.9137e-05	ENSGALG00000014711	PLPP1	-0.800062	0.0325504
		gga-miR-10a-3p	0.6297	0.0006573	ENSGALG00000014711	PLPP1	-0.800062	0.0325504
		gga-miR-200b-3p	4.2723	0	ENSGALG00000014711	PLPP1	-0.800062	0.0325504
		gga-miR-429-3p	4.2512	6.2447e-35	ENSGALG00000014711	PLPP1	-0.800062	0.0325504
Pathways associated with cell junction	Focal adhesion	gga-miR-101-3p	-0.20251	2.373e-88	ENSGALG00000000681	PAK1	1.57943	0.00224897
		gga-miR-181a-5p	-0.38479	1.7226e-05	ENSGALG00000000681	PAK1	1.7603	0.00224897
		gga-miR-199-5p	-0.19782	1.1712e-119	ENSGALG00000000681	PAK1	1.57943	0.00224897
		gga-miR-148a-3p	0.77794	0	ENSGALG00000001793	Myl2	-10.9613	0.00569327
		gga-miR-122-5p	-1.3169	3.4639e-237	ENSGALG00000004571	PPP1CC	0.938943	0.0123548
		gga-miR-27b-3p	-0.13282	2.3688e-42	ENSGALG00000004571	PPP1CC	0.938943	0.0123548
		gga-miR-34a-5p	-0.21551	0.00015225	ENSGALG00000004571	PPP1CC	0.938943	0.0123548
		gga-miR-125b-3p	0.59126	0.00052574	ENSGALG00000005505	PIK3CB	-0.846334	0.0495524
		gga-miR-142-5p	0.58428	0.0099155	ENSGALG00000005505	PIK3CB	-0.846334	0.0495524
		gga-miR-199-3p	0.27996	0.00024336	ENSGALG00000005505	PIK3CB	-0.846334	0.0495524
		gga-miR-200a-3p	4.7271	0	ENSGALG00000005505	PIK3CB	-0.846334	0.0495524
		gga-miR-214	0.45006	0.0083701	ENSGALG00000005505	PIK3CB	-0.846334	0.0495524
		gga-miR-148a-3p	-0.088643	9.6099e-09	ENSGALG00000005802	FLT4	1.16253	0.00224897
		gga-miR-181a-5p	-0.38479	1.7226e-05	ENSGALG00000005802	FLT4	1.16253	0.00224897
		gga-miR-375	-2.8783	1.8344e-05	ENSGALG00000005802	FLT4	1.16253	0.00224897
		gga-miR-125b-5p	0.98195	1.3848e-150	ENSGALG00000006273	MYLK2	-6.19851	0.00224897
		gga-miR-219b	0.32543	0.0038145	ENSGALG00000006273	MYLK2	-6.41454	0.00224897
		gga-miR-30c-1-3p	0.34761	2.7079e-05	ENSGALG00000006273	MYLK2	-6.41454	0.00224897
		gga-miR-103-3p	0.013687	0.0022256	ENSGALG00000008351	CAV3	-5.54949	0.0247829
		gga-miR-125b-5p	1.0677	0	ENSGALG00000008351	CAV3	-5.54949	0.0247829
		gga-miR-29b-3p	1.9473	1.7264e-08	ENSGALG00000008351	CAV3	-5.54949	0.0247829
		gga-miR-34a-5p	0.24843	0.00041481	ENSGALG00000008351	CAV3	-5.54949	0.0247829
		gga-miR-92-3p	0.29471	2.4873e-45	ENSGALG00000008351	CAV3	-5.54949	0.0247829
		gga-miR-499-3p	-5.6342	4.4516e-07	ENSGALG00000009378	PDGFC	1.50295	0.00224897
		gga-miR-133a-3p	-6.4579	0	ENSGALG00000009626	THBS1	1.04101	0.0482933
		gga-miR-133b	-6.8951	1.8299e-73	ENSGALG00000009626	THBS1	1.04101	0.0482933
		gga-miR-133c-3p	-6.7426	2.6831e-243	ENSGALG00000009626	THBS1	1.04101	0.0482933
		gga-miR-199-3p	-0.35795	4.7101e-60	ENSGALG00000009626	THBS1	1.04101	0.0482933
		gga-miR-199-5p	-0.76873	1.6929e-268	ENSGALG00000009626	THBS1	1.04101	0.0482933
		gga-miR-1a-3p	-5.7533	0	ENSGALG00000009626	THBS1	1.04101	0.0482933
		gga-miR-1b-3p	-3.7179	3.7342e-216	ENSGALG00000009626	THBS1	1.04101	0.0482933
		gga-miR-200a-5p	-4.7568	9.47e-19	ENSGALG00000009626	THBS1	1.23416	0.0111327
		gga-miR-200b-3p	-3.8615	0	ENSGALG00000009626	THBS1	1.23416	0.0111327
		gga-miR-200b-5p	-4.4611	8.39e-05	ENSGALG00000009626	THBS1	1.23416	0.0111327
		gga-miR-217-5p	-4.6229	5.94e-07	ENSGALG00000009626	THBS1	1.23416	0.0111327
		gga-miR-30a-3p	-0.077304	0.00010667	ENSGALG00000009626	THBS1	1.23416	0.0111327
		gga-miR-34b-5p	-7.464	0	ENSGALG00000009626	THBS1	1.23416	0.0111327
		gga-miR-34c-5p	-7.8432	1.29e-287	ENSGALG00000009626	THBS1	1.23416	0.0111327
		gga-miR-429-3p	-4.3879	2.35e-27	ENSGALG00000009626	THBS1	1.23416	0.0111327
		gga-miR-449a	-6.8677	5.9e-13	ENSGALG00000009626	THBS1	1.23416	0.0111327
		gga-miR-458a-3p	-0.63888	0.00089288	ENSGALG00000009626	THBS1	1.04101	0.0482933
		gga-miR-499-3p	-5.8004	4.5765e-07	ENSGALG00000009626	THBS1	1.04101	0.0482933
		gga-miR-29b-3p	1.6758	0.00010735	ENSGALG00000012178	PDGFB	-1.12939	0.0123548
		gga-miR-24-3p	-0.29272	3.4e-10	ENSGALG00000013907	KDR	1.03128	0.00224897
		gga-miR-499-3p	-5.7044	4.32e-07	ENSGALG00000013907	KDR	1.03128	0.00224897
		gga-let-7j-3p	1.1059	9.542e-08	ENSGALG00000013929	PDGFRA	-0.932101	0.0210032
		gga-miR-204	1.136	3.9518e-06	ENSGALG00000013929	PDGFRA	-0.932101	0.0210032
		gga-miR-365-3p	1.0939	3.1367e-64	ENSGALG00000013929	PDGFRA	-0.932101	0.0210032
		gga-miR-217-5p	3.6077	6.0486e-06	ENSGALG00000014463	ACTN2	-7.4724	0.00224897
		gga-miR-148a-3p	-0.088643	9.6099e-09	ENSGALG00000014688	ZYX	0.954662	0.00987827
		gga-miR-200a-3p	-4.9619	0	ENSGALG00000014688	ZYX	0.792574	0.0406433
		gga-miR-200b-5p	-4.4611	8.39e-05	ENSGALG00000014688	ZYX	0.792574	0.0406433
		gga-miR-27b-3p	-0.49104	4.6197e-48	ENSGALG00000014688	ZYX	0.954662	0.00987827
		gga-miR-30c-2-3p	-0.62046	5.7906e-05	ENSGALG00000014688	ZYX	0.973548	0.00717501
		gga-miR-458a-3p	-0.63888	0.00089288	ENSGALG00000014688	ZYX	0.954662	0.00987827
		gga-miR-199-3p	-0.35795	4.7101e-60	ENSGALG00000017186	BIRC2	1.16026	0.00224897
		gga-miR-194	-5.7093	3.1789e-296	ENSGALG00000019761	CHAD	1.08769	0.0406433
	Gap junction	gga-miR-103-3p	0.051913	2.9278e-05	ENSGALG00000000433	-	-3.01161	0.00224897
		gga-miR-140-3p	0.3351	0.0045628	ENSGALG00000000433	-	-3.01161	0.00224897
		gga-miR-146b-3p	0.81905	2.1529e-12	ENSGALG00000000433	-	-1.84459	0.00224897
		gga-miR-148a-3p	0.77794	0	ENSGALG00000000433	-	-3.01161	0.00224897
		gga-miR-199-3p	0.27996	0.00024336	ENSGALG00000000433	-	-3.01161	0.00224897
		gga-miR-214	0.45006	0.0083701	ENSGALG00000000433	-	-3.01161	0.00224897
		gga-miR-217-5p	3.6077	6.0486e-06	ENSGALG00000000433	-	-3.01161	0.00224897
		gga-miR-2954	0.48404	9.1387e-05	ENSGALG00000000433	-	-1.84459	0.00224897
		gga-miR-29b-3p	1.6758	0.00010735	ENSGALG00000000433	-	-2.15361	0.00224897
		gga-miR-30c-1-3p	0.34761	2.7079e-05	ENSGALG00000000433	-	-1.84459	0.00224897
		gga-miR-30c-2-3p	0.84019	7.9501e-13	ENSGALG00000000433	-	-2.15361	0.00224897
		gga-miR-34a-5p	0.24843	0.00041481	ENSGALG00000000433	-	-1.84459	0.00224897
		gga-miR-34c-5p	8.2239	3.0192e-274	ENSGALG00000000433	-	-3.01161	0.00224897
		gga-miR-449a	7.8202	4.2152e-12	ENSGALG00000000433	-	-3.01161	0.00224897
		gga-miR-130b-3p	-1.1961	1.7889e-06	ENSGALG00000008294	ITPR1	1.01308	0.00407596
		gga-miR-181a-5p	-0.38479	1.7226e-05	ENSGALG00000008294	ITPR1	1.01308	0.00407596
		gga-miR-30c-2-3p	-0.62046	5.7906e-05	ENSGALG00000008294	ITPR1	0.888461	0.0275949
		gga-miR-32-5p	-0.51533	0.0075479	ENSGALG00000008294	ITPR1	1.01308	0.00407596
		gga-miR-454-3p	-1.3619	8.3341e-07	ENSGALG00000008294	ITPR1	1.01308	0.00407596
		gga-miR-458a-3p	-0.63888	0.00089288	ENSGALG00000008294	ITPR1	1.01308	0.00407596
		gga-miR-460b-5p	-1.906	0.0091892	ENSGALG00000008294	ITPR1	0.888461	0.0275949
		gga-miR-499-3p	-5.6342	4.4516e-07	ENSGALG00000009378	PDGFC	1.50295	0.00224897
		gga-miR-29b-3p	1.6758	0.00010735	ENSGALG00000012178	PDGFB	-1.12939	0.0123548
		gga-let-7j-3p	1.1059	9.542e-08	ENSGALG00000013929	PDGFRA	-0.932101	0.0210032
		gga-miR-204	1.136	3.9518e-06	ENSGALG00000013929	PDGFRA	-0.932101	0.0210032
		gga-miR-365-3p	1.0939	3.1367e-64	ENSGALG00000013929	PDGFRA	-0.932101	0.0210032
		gga-miR-221-3p	-0.22011	0.00060233	ENSGALG00000014873	GJA1	1.36852	0.00224897
		gga-miR-222a	-0.37374	0.0005425	ENSGALG00000014873	GJA1	1.36852	0.00224897
		gga-miR-223	0.96239	1.23e-14	ENSGALG00000015729	LPAR1	-1.40199	0.00987827
		gga-miR-34a-5p	0.45991	3.88e-15	ENSGALG00000015729	LPAR1	-1.40199	0.00987827
	Tight junction	gga-miR-148a-3p	-0.088643	9.6099e-09	ENSGALG00000001329	EPB41	0.965829	0.0158139
		gga-miR-458a-3p	-0.63888	0.00089288	ENSGALG00000001329	EPB41	0.965829	0.0158139
		gga-miR-22-3p	-0.66846	3.9779e-27	ENSGALG00000001621	cldn5	0.86459	0.0435724
		gga-miR-26a-5p	0.27389	0	ENSGALG00000001621	cldn5	1.93252	0.00224897
		gga-miR-148a-3p	0.77794	0	ENSGALG00000001793	Myl2	-10.9613	0.00569327
		gga-miR-199-5p	-0.19782	1.1712e-119	ENSGALG00000007311	CLDN2	2.87377	0.033398
		gga-miR-217-5p	3.6077	6.0486e-06	ENSGALG00000014463	ACTN2	-7.4724	0.00224897
		gga-miR-140-3p	0.37292	9.8894e-50	ENSGALG00000026862	CLDN1	-1.15369	0.0399061
		gga-miR-146a-5p	0.18161	2.4678e-16	ENSGALG00000026862	CLDN1	-1.15369	0.0399061
		gga-miR-146b-5p	-0.15865	7.7061e-136	ENSGALG00000026862	CLDN1	1.35468	0.00224897
		gga-miR-146c-5p	0.38791	0	ENSGALG00000026862	CLDN1	-1.15369	0.0399061
		gga-miR-204	1.136	3.9518e-06	ENSGALG00000026862	CLDN1	-1.15369	0.0399061
		gga-miR-221-3p	0.054	0.0074653	ENSGALG00000026862	CLDN1	-2.04606	0.00224897
		gga-miR-222a	0.34169	2.1766e-05	ENSGALG00000026862	CLDN1	-2.04606	0.00224897
		gga-miR-22-3p	-0.096598	2.8676e-06	ENSGALG00000026862	CLDN1	1.35468	0.00224897
		gga-miR-26a-5p	0.27389	0	ENSGALG00000026862	CLDN1	-1.15369	0.0399061
		gga-miR-29b-3p	1.9473	1.7264e-08	ENSGALG00000026862	CLDN1	-1.15369	0.0399061
		gga-miR-30c-1-3p	0.34761	2.7079e-05	ENSGALG00000026862	CLDN1	-1.15369	0.0399061
		gga-miR-34a-5p	-0.21551	0.00015225	ENSGALG00000026862	CLDN1	1.35468	0.00224897
		gga-miR-9-5p	1.5066	8.5042e-29	ENSGALG00000026862	CLDN1	-1.15369	0.0399061
	Adherens junction	gga-miR-125b-5p	0.081673	1.54e-69	ENSGALG00000000608	CDH1	-3.23565	0.00224897
		gga-miR-30c-1-3p	0.018442	0.0013889	ENSGALG00000000608	CDH1	-3.23565	0.00224897
		gga-miR-140-3p	0.45487	7.6633e-29	ENSGALG00000007130	cRac1A	-0.890665	0.0482933
		gga-miR-146b-5p	0.19047	6.6301e-14	ENSGALG00000007130	cRac1A	-0.890665	0.0482933
		gga-miR-1662	0.89385	0.0028281	ENSGALG00000007130	cRac1A	-0.890665	0.0482933
		gga-miR-200a-3p	4.8134	0	ENSGALG00000007130	cRac1A	-0.890665	0.0482933
		gga-miR-200b-3p	4.2723	0	ENSGALG00000007130	cRac1A	-0.890665	0.0482933
		gga-miR-34c-5p	8.1759	5.6132e-289	ENSGALG00000007130	cRac1A	-0.890665	0.0482933
		gga-miR-429-3p	4.2512	6.2447e-35	ENSGALG00000007130	cRac1A	-0.890665	0.0482933
		gga-miR-449a	7.3178	7.868e-10	ENSGALG00000007130	cRac1A	-0.890665	0.0482933
		gga-miR-217-5p	3.6077	6.0486e-06	ENSGALG00000014463	ACTN2	-7.4724	0.00224897
Classical pathways associated with cell proliferation and differentiation	FoxO signaling pathway	gga-miR-203a	1.5461	0.00011437	ENSGALG00000003939	KLF2	-0.875042	0.0238204
		gga-miR-34b-5p	8.7427	0	ENSGALG00000003939	KLF2	-0.875042	0.0238204
		gga-miR-101-3p	0.17421	1.0243e-05	ENSGALG00000005505	PIK3CB	-0.911053	0.0257042
		gga-miR-125b-3p	0.59126	0.00052574	ENSGALG00000005505	PIK3CB	-0.846334	0.0495524
		gga-miR-142-5p	0.58428	0.0099155	ENSGALG00000005505	PIK3CB	-0.846334	0.0495524
		gga-miR-199-3p	0.27996	0.00024336	ENSGALG00000005505	PIK3CB	-0.846334	0.0495524
		gga-miR-200a-3p	4.7271	0	ENSGALG00000005505	PIK3CB	-0.846334	0.0495524
		gga-miR-214	0.45006	0.0083701	ENSGALG00000005505	PIK3CB	-0.846334	0.0495524
		gga-miR-101-3p	0.17421	1.0243e-05	ENSGALG00000006219	PRKAG2	-1.60476	0.0158139
		gga-miR-128-3p	0.6146	4.0167e-21	ENSGALG00000006219	PRKAG2	-1.78567	0.00224897
		gga-miR-146b-5p	0.19047	6.6301e-14	ENSGALG00000006219	PRKAG2	-1.60476	0.0158139
		gga-miR-146c-5p	0.027763	3e-42	ENSGALG00000006219	PRKAG2	-1.78567	0.00224897
		gga-miR-148a-3p	0.77794	0	ENSGALG00000006219	PRKAG2	-1.78567	0.00224897
		gga-miR-34b-3p	8.2447	2.1518e-88	ENSGALG00000006219	PRKAG2	-1.78567	0.00224897
		gga-miR-34c-3p	8.3467	6.8617e-32	ENSGALG00000006219	PRKAG2	-1.78567	0.00224897
		gga-miR-146b-5p	-0.15865	7.7061e-136	ENSGALG00000007357	BCL6	1.49487	0.00224897
		gga-miR-140-3p	0.03378	7.65e-31	ENSGALG00000009179	TNFSF10	-2.53308	0.00224897
		gga-miR-1684a-3p	0.95233	0.0060671	ENSGALG00000009179	TNFSF10	-2.53308	0.00224897
		gga-miR-155	0.86762	6.0484e-07	ENSGALG00000010346	TGFB3	-1.03688	0.00224897
		gga-miR-200a-3p	4.8134	0	ENSGALG00000010346	TGFB3	-0.957994	0.00717501
		gga-miR-214	0.22616	1.6999e-05	ENSGALG00000010346	TGFB3	-1.03688	0.00224897
		gga-miR-365b-5p	1.1496	3.8552e-14	ENSGALG00000010346	TGFB3	-1.03688	0.00224897
		gga-miR-375	2.0494	4.6064e-13	ENSGALG00000010346	TGFB3	-0.957994	0.00717501
		gga-miR-103-3p	0.051913	2.9278e-05	ENSGALG00000010826	PRKAA2	-2.01137	0.0367025
		gga-miR-10a-5p	1.1483	0	ENSGALG00000010826	PRKAA2	-2.01137	0.0367025
		gga-miR-10b-5p	0.47859	1.8789e-33	ENSGALG00000010826	PRKAA2	-2.01137	0.0367025
		gga-miR-128-3p	0.6146	4.0167e-21	ENSGALG00000010826	PRKAA2	-2.01137	0.0367025
		gga-miR-148a-3p	0.77794	0	ENSGALG00000010826	PRKAA2	-2.01137	0.0367025
		gga-miR-194	5.6119	1.3831e-296	ENSGALG00000010826	PRKAA2	-2.01137	0.0367025
		gga-miR-200a-3p	4.7271	0	ENSGALG00000010826	PRKAA2	-2.01137	0.0367025
		gga-miR-203a	1.5461	0.00011437	ENSGALG00000010826	PRKAA2	-2.01137	0.0367025
		gga-miR-217-5p	3.6077	6.0486e-06	ENSGALG00000010826	PRKAA2	-2.01137	0.0367025
		gga-miR-218-5p	0.65308	1.268e-23	ENSGALG00000010826	PRKAA2	-2.01137	0.0367025
		gga-miR-26a-5p	0.43783	4.2874e-142	ENSGALG00000010826	PRKAA2	-2.01137	0.0367025
		gga-miR-194	-6.7203	6.11e-296	ENSGALG00000010915	IL6	4.3047	0.0220157
		gga-miR-200a-3p	-4.9619	0	ENSGALG00000010915	IL6	4.3047	0.0220157
		gga-miR-142-5p	0.58428	0.0099155	ENSGALG00000013971	SGK1	-0.950975	0.033398
		gga-miR-128-3p	-0.67348	4.29e-16	ENSGALG00000015297	FOXO3	0.854892	0.0189139
		gga-miR-200a-3p	-4.9619	0	ENSGALG00000015297	FOXO3	0.854892	0.0189139
		gga-miR-30a-3p	-0.077304	0.00010667	ENSGALG00000015297	FOXO3	0.854892	0.0189139
		gga-miR-30d	-0.067352	2.06e-73	ENSGALG00000015297	FOXO3	0.854892	0.0189139
		gga-miR-30e-5p	-0.71233	1.2847e-41	ENSGALG00000015297	FOXO3	1.42152	0.00224897
		gga-miR-34c-5p	-7.8432	1.29e-287	ENSGALG00000015297	FOXO3	0.854892	0.0189139
		gga-miR-449a	-6.8677	5.9e-13	ENSGALG00000015297	FOXO3	0.854892	0.0189139
		gga-miR-458b-5p	-0.64339	0.00080653	ENSGALG00000015297	FOXO3	1.42152	0.00224897
		gga-miR-499-3p	-5.8004	4.5765e-07	ENSGALG00000015297	FOXO3	1.42152	0.00224897
		gga-miR-16c-5p	-0.34984	3.2608e-10	ENSGALG00000028005	gadd45	1.99281	0.00407596
		gga-miR-27b-3p	-0.49669	2.5626e-102	ENSGALG00000028005	gadd45	1.99281	0.00407596
		gga-miR-30a-3p	-0.077304	0.00010667	ENSGALG00000028005	gadd45	2.17294	0.00224897
		gga-miR-20b-5p	-0.82282	8.836e-05	ENSGALG00000028318	CDKN1A	1.70754	0.00224897
		gga-miR-32-5p	-0.51533	0.0075479	ENSGALG00000028318	CDKN1A	1.70754	0.00224897
		novel_56	-1.3245	3.0063e-21	ENSGALG00000028318	CDKN1A	1.70754	0.00224897
	MAPK signaling pathway	gga-miR-101-3p	-0.20251	2.373e-88	ENSGALG00000000681	PAK1	1.57943	0.00224897
		gga-miR-181a-5p	-0.38479	1.7226e-05	ENSGALG00000000681	PAK1	1.7603	0.00224897
		gga-miR-199-5p	-0.19782	1.1712e-119	ENSGALG00000000681	PAK1	1.57943	0.00224897
		gga-miR-101-3p	0.21191	3.6522e-66	ENSGALG00000001475	STMN1	-1.38132	0.00224897
		gga-miR-16-5p	0.13276	9.99e-12	ENSGALG00000001475	STMN1	-1.38285	0.00224897
		gga-miR-16c-5p	0.014738	4.25e-07	ENSGALG00000001475	STMN1	-1.38285	0.00224897
		gga-miR-193b-3p	0.32317	0.0034232	ENSGALG00000001475	STMN1	-1.38285	0.00224897
		gga-miR-223	0.76669	5.3976e-08	ENSGALG00000001475	STMN1	-1.38132	0.00224897
		gga-miR-1729-5p	-1.7035	4.823e-13	ENSGALG00000005332	CACNA1D	2.94877	0.00717501
		gga-miR-34a-5p	-0.21551	0.00015225	ENSGALG00000005332	CACNA1D	2.94877	0.00717501
		gga-miR-499-3p	-5.6342	4.4516e-07	ENSGALG00000005332	CACNA1D	2.94877	0.00717501
		gga-miR-499-5p	-9.183	0	ENSGALG00000005332	CACNA1D	2.94877	0.00717501
		gga-miR-200a-3p	4.8134	0	ENSGALG00000007130	cRac1A	-0.890665	0.0482933
		gga-miR-200b-3p	4.2723	0	ENSGALG00000007130	cRac1A	-0.890665	0.0482933
		gga-miR-34c-5p	8.1759	5.6132e-289	ENSGALG00000007130	cRac1A	-0.890665	0.0482933
		gga-miR-429-3p	4.2512	6.2447e-35	ENSGALG00000007130	cRac1A	-0.890665	0.0482933
		gga-miR-449a	7.3178	7.868e-10	ENSGALG00000007130	cRac1A	-0.890665	0.0482933
		gga-miR-103-3p	0.013687	0.0022256	ENSGALG00000010148	PTPRR	-1.66748	0.0342087
		gga-miR-126-5p	0.44422	1.4405e-63	ENSGALG00000010148	PTPRR	-1.66748	0.0342087
		gga-miR-21-5p	0.64238	0	ENSGALG00000010148	PTPRR	-1.66748	0.0342087
		gga-miR-30a-3p	0.30644	2.7453e-10	ENSGALG00000010148	PTPRR	-1.66748	0.0342087
		gga-miR-155	0.86762	6.0484e-07	ENSGALG00000010346	TGFB3	-1.03688	0.00224897
		gga-miR-200a-3p	4.8134	0	ENSGALG00000010346	TGFB3	-0.957994	0.00717501
		gga-miR-214	0.22616	1.6999e-05	ENSGALG00000010346	TGFB3	-1.03688	0.00224897
		gga-miR-365b-5p	1.1496	3.8552e-14	ENSGALG00000010346	TGFB3	-1.03688	0.00224897
		gga-miR-375	2.0494	4.6064e-13	ENSGALG00000010346	TGFB3	-0.957994	0.00717501
		gga-miR-29b-3p	1.6758	0.00010735	ENSGALG00000012178	PDGFB	-1.12939	0.0123548
		gga-miR-142-5p	0.24745	0.00047399	ENSGALG00000012594	NTRK2	-1.22685	0.00987827
		gga-miR-30c-1-3p	0.018442	0.0013889	ENSGALG00000012594	NTRK2	-1.19825	0.0158139
		gga-miR-130b-3p	-1.5177	7.74e-08	ENSGALG00000013892	MAP3K5	0.983252	0.0085591
		gga-miR-140-3p	-0.084432	0.0013528	ENSGALG00000013892	MAP3K5	0.876395	0.0189139
		gga-miR-17-5p	-0.014128	0.00019062	ENSGALG00000013892	MAP3K5	0.983252	0.0085591
		gga-miR-20a-5p	-0.11279	1.66e-05	ENSGALG00000013892	MAP3K5	0.983252	0.0085591
		gga-miR-217-5p	-4.6229	5.94e-07	ENSGALG00000013892	MAP3K5	0.983252	0.0085591
		gga-miR-30d	-0.067352	2.06e-73	ENSGALG00000013892	MAP3K5	0.983252	0.0085591
		gga-miR-30e-5p	0.079033	1.49e-14	ENSGALG00000013892	MAP3K5	0.983252	0.0085591
		gga-miR-34b-3p	-7.8225	7.16e-93	ENSGALG00000013892	MAP3K5	0.983252	0.0085591
		gga-miR-34c-3p	-7.455	1.13e-34	ENSGALG00000013892	MAP3K5	0.983252	0.0085591
		gga-miR-375	-5.6624	3.03e-43	ENSGALG00000013892	MAP3K5	0.983252	0.0085591
		gga-miR-454-3p	-1.9014	2.02e-11	ENSGALG00000013892	MAP3K5	0.983252	0.0085591
		gga-let-7j-3p	1.1059	9.542e-08	ENSGALG00000013929	PDGFRA	-0.932101	0.0210032
		gga-miR-204	1.136	3.9518e-06	ENSGALG00000013929	PDGFRA	-0.932101	0.0210032
		gga-miR-365-3p	1.0939	3.1367e-64	ENSGALG00000013929	PDGFRA	-0.932101	0.0210032
		gga-miR-101-3p	-0.20251	2.373e-88	ENSGALG00000015708	FGFR3	1.09751	0.0189139
		gga-miR-1a-3p	-4.8103	0	ENSGALG00000015708	FGFR3	1.09751	0.0189139
		gga-miR-1b-3p	-1.8487	4.4131e-122	ENSGALG00000015708	FGFR3	1.09751	0.0189139
		gga-miR-206	-7.6959	1.4755e-129	ENSGALG00000015708	FGFR3	1.09751	0.0189139
		gga-miR-27b-3p	-0.49669	2.5626e-102	ENSGALG00000028005	gadd45	1.99281	0.00407596
		gga-miR-30a-3p	0.30644	2.7453e-10	ENSGALG00000028005	gadd45	2.68741	0.00224897
		gga-miR-499-3p	-5.8004	4.5765e-07	ENSGALG00000025977	gadd45	1.05359	0.0123548
		gga-miR-181a-5p	-0.23025	8.5485e-07	ENSGALG00000028037	FOS	1.04569	0.00407596
		gga-miR-199-3p	-0.016513	1.3169e-10	ENSGALG00000028037	FOS	1.04569	0.00407596
		gga-miR-221-3p	-0.22011	0.00060233	ENSGALG00000028037	FOS	1.04569	0.00407596
		gga-miR-222a	-0.37374	0.0005425	ENSGALG00000028037	FOS	1.04569	0.00407596
	TGF-beta signaling pathway	gga-miR-128-3p	-0.67348	4.29e-16	ENSGALG00000009626	THBS1	1.23416	0.0111327
		gga-miR-133a-3p	-6.4579	0	ENSGALG00000009626	THBS1	1.04101	0.0482933
		gga-miR-133b	-6.8951	1.8299e-73	ENSGALG00000009626	THBS1	1.04101	0.0482933
		gga-miR-133c-3p	-6.7426	2.6831e-243	ENSGALG00000009626	THBS1	1.04101	0.0482933
		gga-miR-199-5p	-0.76873	1.6929e-268	ENSGALG00000009626	THBS1	1.04101	0.0482933
		gga-miR-1a-3p	-5.7533	0	ENSGALG00000009626	THBS1	1.04101	0.0482933
		gga-miR-1b-3p	-3.7179	3.7342e-216	ENSGALG00000009626	THBS1	1.04101	0.0482933
		gga-miR-200a-5p	-4.7568	9.47e-19	ENSGALG00000009626	THBS1	1.23416	0.0111327
		gga-miR-200b-3p	-3.8615	0	ENSGALG00000009626	THBS1	1.23416	0.0111327
		gga-miR-217-5p	-4.6229	5.94e-07	ENSGALG00000009626	THBS1	1.23416	0.0111327
		gga-miR-30a-3p	-0.077304	0.00010667	ENSGALG00000009626	THBS1	1.23416	0.0111327
		gga-miR-34b-5p	-7.464	0	ENSGALG00000009626	THBS1	1.23416	0.0111327
		gga-miR-34c-5p	-7.8432	1.29e-287	ENSGALG00000009626	THBS1	1.23416	0.0111327
		gga-miR-429-3p	-4.3879	2.35e-27	ENSGALG00000009626	THBS1	1.23416	0.0111327
		gga-miR-449a	-6.8677	5.9e-13	ENSGALG00000009626	THBS1	1.23416	0.0111327
		gga-miR-458a-3p	-0.63888	0.00089288	ENSGALG00000009626	THBS1	1.04101	0.0482933
		gga-miR-499-3p	-5.8004	4.5765e-07	ENSGALG00000009626	THBS1	1.04101	0.0482933
		gga-miR-155	0.86762	6.0484e-07	ENSGALG00000010346	TGFB3	-1.03688	0.00224897
		gga-miR-200a-3p	4.8134	0	ENSGALG00000010346	TGFB3	-0.957994	0.00717501
		gga-miR-214	0.22616	1.6999e-05	ENSGALG00000010346	TGFB3	-1.03688	0.00224897
		gga-miR-365b-5p	1.1496	3.8552e-14	ENSGALG00000010346	TGFB3	-1.03688	0.00224897
		gga-miR-375	2.0494	4.6064e-13	ENSGALG00000010346	TGFB3	-0.957994	0.00717501
		gga-miR-101-3p	0.17421	1.0243e-05	ENSGALG00000014908	FST	-1.46941	0.00224897
		gga-miR-200a-3p	4.7271	0	ENSGALG00000014908	FST	-1.9658	0.00224897
		gga-miR-223	0.76669	5.3976e-08	ENSGALG00000014908	FST	-2.69591	0.00224897
		gga-miR-30b-5p	0.062434	0.0008833	ENSGALG00000014908	FST	-1.2265	0.00224897
		gga-miR-30c-5p	0.52324	2.43e-65	ENSGALG00000014908	FST	-1.9658	0.00224897
		gga-miR-30d	0.16709	5.4953e-127	ENSGALG00000014908	FST	-1.2265	0.00224897
		gga-miR-31-5p	2.5614	0.0038722	ENSGALG00000014908	FST	-1.9658	0.00224897
		gga-miR-92-3p	0.29471	2.4873e-45	ENSGALG00000014908	FST	-2.69591	0.00224897
		gga-miR-142-5p	0.58428	0.0099155	ENSGALG00000016293	BMP5	-1.17256	0.0169244
		gga-miR-203a	1.5461	0.00011437	ENSGALG00000016293	BMP5	-1.17256	0.0169244
	ErbB signaling pathway	gga-miR-199-5p	-0.19782	1.17e-119	ENSGALG00000000681	PAK1	1.57943	0.00224897
		gga-let-7a-5p	-0.49132	2.5157e-146	ENSGALG00000000949	HBEGF	1.45145	0.0266557
		gga-let-7b	-0.58286	9.115e-54	ENSGALG00000000949	HBEGF	1.45145	0.0266557
		gga-let-7f-5p	-0.22501	0.0057726	ENSGALG00000000949	HBEGF	1.45145	0.0266557
		gga-let-7g-5p	-0.27285	2.3283e-10	ENSGALG00000000949	HBEGF	1.45145	0.0266557
		gga-let-7i	-0.44335	1.4764e-56	ENSGALG00000000949	HBEGF	1.45145	0.0266557
		gga-let-7k-5p	-0.30182	7.9359e-06	ENSGALG00000000949	HBEGF	1.45145	0.0266557
		gga-miR-200a-3p	4.7271	0	ENSGALG00000003126	ERBB4	-2.49264	0.0257042
		gga-miR-30a-3p	0.30994	0.0021329	ENSGALG00000003126	ERBB4	-2.62169	0.00407596
		gga-miR-30c-2-3p	0.84019	7.9501e-13	ENSGALG00000003126	ERBB4	-2.62169	0.00407596
		gga-miR-31-5p	2.5614	0.0038722	ENSGALG00000003126	ERBB4	-2.49264	0.0257042
		gga-miR-101-3p	0.17421	1.0243e-05	ENSGALG00000003205	EIF4EBP1	-1.1501	0.00224897
		gga-miR-103-3p	0.051913	2.93e-05	ENSGALG00000003205	EIF4EBP1	-1.11259	0.00224897
		gga-miR-194	5.6119	1.38e-296	ENSGALG00000003205	EIF4EBP1	-1.11259	0.00224897
		gga-miR-214	0.45006	0.0083701	ENSGALG00000003205	EIF4EBP1	-1.11259	0.00224897
		gga-miR-217-5p	3.6077	6.05e-06	ENSGALG00000003205	EIF4EBP1	-1.11259	0.00224897
		gga-miR-29b-3p	1.6758	0.00010735	ENSGALG00000003205	EIF4EBP1	-1.1501	0.00224897
		gga-miR-30c-1-3p	0.34761	2.7079e-05	ENSGALG00000003205	EIF4EBP1	-0.862272	0.0367025
		gga-miR-30e-3p	0.15729	6.588e-07	ENSGALG00000003205	EIF4EBP1	-0.862272	0.0367025
		gga-miR-101-3p	0.17421	1.0243e-05	ENSGALG00000005505	PIK3CB	-0.911053	0.0257042
		gga-miR-125b-3p	0.59126	0.00052574	ENSGALG00000005505	PIK3CB	-0.846334	0.0495524
		gga-miR-142-5p	0.58428	0.0099155	ENSGALG00000005505	PIK3CB	-0.846334	0.0495524
		gga-miR-199-3p	0.27996	0.00024336	ENSGALG00000005505	PIK3CB	-0.846334	0.0495524
		gga-miR-200a-3p	4.7271	0	ENSGALG00000005505	PIK3CB	-0.846334	0.0495524
		gga-miR-214	0.45006	0.0083701	ENSGALG00000005505	PIK3CB	-0.846334	0.0495524
		gga-miR-20b-5p	-0.82282	8.836e-05	ENSGALG00000028318	CDKN1A	1.70754	0.00224897
		gga-miR-32-5p	-0.51533	0.0075479	ENSGALG00000028318	CDKN1A	1.70754	0.00224897
		novel_56	-1.3245	3.0063e-21	ENSGALG00000028318	CDKN1A	1.70754	0.00224897
	ECM-receptor interaction	gga-miR-133a-3p	-1.2251	2.4185e-08	ENSGALG00000003932	SDC4	1.20831	0.0383638
		gga-miR-140-3p	-0.084432	0.0013528	ENSGALG00000003932	SDC4	1.20831	0.0383638
		gga-miR-34c-5p	-7.7937	6.8849e-303	ENSGALG00000003932	SDC4	1.20831	0.0383638
		gga-miR-449a	-6.4348	3.0904e-10	ENSGALG00000003932	SDC4	1.20831	0.0383638
		gga-miR-128-3p	-0.67348	4.29e-16	ENSGALG00000009626	THBS1	1.23416	0.0111327
		gga-miR-133a-3p	-6.4579	0	ENSGALG00000009626	THBS1	1.04101	0.0482933
		gga-miR-133b	-6.8951	1.8299e-73	ENSGALG00000009626	THBS1	1.04101	0.0482933
		gga-miR-133c-3p	-6.7426	2.6831e-243	ENSGALG00000009626	THBS1	1.04101	0.0482933
		gga-miR-199-3p	-0.35795	4.7101e-60	ENSGALG00000009626	THBS1	1.04101	0.0482933
		gga-miR-199-5p	-0.76873	1.6929e-268	ENSGALG00000009626	THBS1	1.04101	0.0482933
		gga-miR-1a-3p	-5.7533	0	ENSGALG00000009626	THBS1	1.04101	0.0482933
		gga-miR-1b-3p	-3.7179	3.7342e-216	ENSGALG00000009626	THBS1	1.04101	0.0482933
		gga-miR-200a-5p	-4.7568	9.47e-19	ENSGALG00000009626	THBS1	1.23416	0.0111327
		gga-miR-217-5p	-4.6229	5.94e-07	ENSGALG00000009626	THBS1	1.23416	0.0111327
		gga-miR-30a-3p	-0.0059816	0.0078661	ENSGALG00000009626	THBS1	1.10635	0.0367025
		gga-miR-34b-5p	-7.464	0	ENSGALG00000009626	THBS1	1.23416	0.0111327
		gga-miR-34c-5p	-7.8432	1.29e-287	ENSGALG00000009626	THBS1	1.23416	0.0111327
		gga-miR-429-3p	-4.3879	2.35e-27	ENSGALG00000009626	THBS1	1.23416	0.0111327
		gga-miR-449a	-6.8677	5.9e-13	ENSGALG00000009626	THBS1	1.23416	0.0111327
		gga-miR-458a-3p	-0.63888	0.00089288	ENSGALG00000009626	THBS1	1.04101	0.0482933
		gga-miR-499-3p	-5.8004	4.5765e-07	ENSGALG00000009626	THBS1	1.04101	0.0482933
		gga-miR-194	-5.7093	3.1789e-296	ENSGALG00000019761	CHAD	1.08769	0.0406433
	Wnt signaling pathway	gga-miR-140-3p	0.45487	7.6633e-29	ENSGALG00000007130	cRac1A	-0.890665	0.0482933
		gga-miR-1662	0.89385	0.0028281	ENSGALG00000007130	cRac1A	-0.890665	0.0482933
		gga-miR-200a-3p	4.8134	0	ENSGALG00000007130	cRac1A	-0.890665	0.0482933
		gga-miR-200b-3p	4.2723	0	ENSGALG00000007130	cRac1A	-0.890665	0.0482933
		gga-miR-34c-5p	8.1759	5.6132e-289	ENSGALG00000007130	cRac1A	-0.890665	0.0482933
		gga-miR-429-3p	4.2512	6.2447e-35	ENSGALG00000007130	cRac1A	-0.890665	0.0482933
		gga-miR-449a	7.3178	7.868e-10	ENSGALG00000007130	cRac1A	-0.890665	0.0482933
		gga-miR-219b	0.32543	0.0038145	ENSGALG00000009241	SFRP2	-1.12356	0.0085591
		gga-miR-27b-3p	-0.49104	4.6197e-48	ENSGALG00000026306	CTNNBIP1	0.80838	0.03174
